# Supplementary material for: Transcriptome-targeted analysis of human peripheral blood-derived macrophages when cultured on biomaterial meshes
Source: Biomed Mater. Author manuscript; Available in PMC 2024 Dec 9. (PMC11626613; doi:10.1088/1748-605X/abdbdb)
Supplement: Supplemental Doc 2 [file NIHMS2036563-supplement-Supplemental_Doc_2.xls]

## Sheet: Introduction
nCounter® Human Myeloid Innate Immunity V2 Panel - Introduction
© 2017 NanoString Technologies, Inc. All rights reserved.				LBL-10397-01
Dec 18,2020	used with permission from NanoString Technologies, Inc

## Sheet: Gene and Probe Details
nCounter® Human Myeloid Innate Immunity V2 Panel - Gene and Probe Details
Official Symbol	Accession	Alias / Previous Symbol	Target Sequence	Official Full Name	Other targets or Isoform Information
ABCC8	NM_000352.4	SUR, HRINS, HI, PHHI, SUR1, MRP8, ABC36, HHF1, TNDM2	CTTCTTCAAAGAGGCCGACTTCTCGCCCTCCGTGGCCTTTGCCTCCCTCTCCCTCTTCCATATCTTGGTCACACCGCTGTTCCTGCTGTCCAGTGTGGTC	ATP binding cassette subfamily C member 8
ACAD10	NM_001136538.1	MGC5601	AAATGGGGCTCCCTCCCACTGAGAACTGGAACTTCTATATGGCTTTTTCCTTTTTCCGTGTGGCTGCAATCCTACAGGGAGTCTACAAGCGATCACTCAC	acyl-CoA dehydrogenase family member 10
ACLY	NM_001096.2	ATPCL, CLATP, ACL	GAAGATTACCACCTCGAAGAAGCCAAATCTTATCCTGAATGTAGATGGTCTCATCGGAGTCGCATTTGTAGACATGCTTAGAAACTGTGGGTCCTTTACT	ATP citrate lyase
ACOD1	NM_001258406.1	CAD	AGAAGACCTAGAAGACTGTTCTGTGTTAACTACACTTCTCAAAGGACCCTCTCCACCAGAGGTAGCTTCAAACTCTCCAGCATGTAATAATTCTATCACA	aconitate decarboxylase 1
ACOT1	NM_001037161.1	ACH2, CTE-1, LACH2	CTGCCCTAGTGGGCGTTTAGCCTGCGACGGCAGCCCGAGAGGAAGAGTTGGGCAGAGTTGCAGGGGTCTCCACAGCTGAGGCAGTTTGGCCGGATTATTT	acyl-CoA thioesterase 1
ACOT11	NM_015547.2	THEA, STARD14, BFIT, KIAA0707, BFIT1, THEM1	ATTGAAATGTTCCACTTCCGAGGCCCGTCCCAGGTCGGCGACCGTCTGGTGCTCAAAGCCATCGTGAACAATGCCTTCAAACATAGCATGGAGGTGGGCG	acyl-CoA thioesterase 11
ACOX1	NM_004035.5	PALMCOX	TTGCTAAATTGTCACAGTAGTAGGAAGTATAGGGAAACCTCTCAGCTGTGGCACTGTTGTAGCTTTGGAGTGCAGAGTGTAACTCTGGGACAATCAGATT	acyl-CoA oxidase 1, palmitoyl
ADAM19	NM_023038.3	MLTNB	GAGAAGGTGAATGTGGCAGGAGACACCTTTGGAAACTGTGGAAAGGACATGAATGGTGAACACAGGAAGTGCAACATGAGAGATGCGAAGTGTGGGAAGA	ADAM metallopeptidase domain 19
ADAM8	NM_001109.4	CD156, MS2, CD156a	TGCTGGAGGTGGTGAATCACGTGGACAAGCTATATCAGAAACTCAACTTCCGTGTGGTCCTGGTGGGCCTGGAGATTTGGAATAGTCAGGACAGGTTCCA	ADAM metallopeptidase domain 8
ADAMTS1	NM_006988.3	C3-C5, METH1, KIAA1346	GGTGTTGTCTTGAGGTACAGCGGCTCCTCTGCGGCATTGGAAAGAATTCGCAGCTTTAGCCCTCTCAAAGAGCCCTTGACCATCCAGGTTCTTACTGTGG	ADAM metallopeptidase with thrombospondin type 1 motif 1
ADAMTS12	NM_030955.2		AGCAGGGCACCAGAGTTGGGACGGCAGCCCTCAGTGCCTGCCATGGACTGACTGGATTTTTCCAACTACCACATGGAGACTTTTTCATTGAACCCGTGAA	ADAM metallopeptidase with thrombospondin type 1 motif 12
ADAMTS14	XM_011539300.1		GTAGATGAGATTTACCACGATGAGTCCCTGGGGGTTCATATAAATATTGCCCTCGTCCGCTTGATCATGGTTGGCTACCGACAGTCCCTGAGCCTGATCG	ADAM metallopeptidase with thrombospondin type 1 motif 14
ADAMTS17	NM_139057.2	FLJ32769, FLJ16363	CGAGGCCGCCCAGAGGTTCATCCTGACCGTCATGAACATGGTATACAATATGTTTCAGCACCAGAGCCTGGGGATTAAAATTAACATTCAAGTGACCAAG	ADAM metallopeptidase with thrombospondin type 1 motif 17
ADAMTS2	NM_021599.2	ADAMTS-3, hPCPNI, PCINP, ADAM-TS2, NPI	GTACCTGCTGACACTCATGAACATTGTCAATGAAATCTACCATGACGAGTCCTTGGGTGCCCACATCAACGTGGTCCTGGTGCGGATCATCCTCCTGAGC	ADAM metallopeptidase with thrombospondin type 1 motif 2
ADAMTS3	NM_014243.2	KIAA0366, ADAMTS-4	GAGATGTTGCTTACATGAAACAACTGGTGCATGATGGAACGCACTGTTCTTACAAAGATCCATATAGCATATGTGTGCGAGGAGAGTGTGTGAAAGTGGG	ADAM metallopeptidase with thrombospondin type 1 motif 3
ADAMTS4	NM_005099.4	KIAA0688, ADAMTS-2, ADMP-1	TCAGCCTTCACTGCTGCTCATGAACTGGGTCATGTCTTCAACATGCTCCATGACAACTCCAAGCCATGCATCAGTTTGAATGGGCCTTTGAGCACCTCTC	ADAM metallopeptidase with thrombospondin type 1 motif 4
ADAMTS9	NM_182920.1	KIAA1312	AGTGAAATTATTAGAGACCCTGAGCGAATACGAAATCGTGTCTCCCATCCGAGTGAACGCTCTCGGAGAACCCTTTCCCACGAACGTCCACTTCAAAAGA	ADAM metallopeptidase with thrombospondin type 1 motif 9
ADAMTS9-AS2	NR_038264.1		CTAAAGACAAAAAGGAGAGTCAACTGCGTGCCCAAACTCATTTCTGATGATTTCTTCCATCCTAACTTTTCTGCCTCTCTGGGGGTGGTTATGCCTGTGA	ADAMTS9 antisense RNA 2
ADCYAP1R1	NM_001118.3	PAC1, PACAPR, PAC1R	TGTCCAACTACTTCTGGCTGTTCATCGAGGGCCTGTACCTCTTCACTCTGCTGGTGGAGACCTTCTTCCCTGAAAGGAGATACTTCTACTGGTACACCAT	adenylate cyclase activating polypeptide 1 (pituitary) receptor type I
ADGRE1	NM_001974.3	TM7LN3, EMR1	TTCAAAGACCACCAGGCTCCCTTGACCACCTCTGAGATCAAGCTGAAGATGAATTCTCGAGTCGTTGGGGGCATAATGACTGGAGAGAAGAAAGACGGCT	adhesion G protein-coupled receptor E1
ADGRE5	NM_078481.2	CD97, TM7LN1	GAACCTGCATTCCAAGAAGCAAGCCGAACTGGAGGAGATATATGAAAGCAGCATCCGTGGTGTCCAACTCAGACGCCTCTCTGCCGTCAACTCCATCTTT	adhesion G protein-coupled receptor E5
ADORA2A	NM_000675.3	ADORA2, RDC8	TGGCCATCGTCCTCTCCCACACCAATTCGGTTGTGAATCCCTTCATCTACGCCTACCGTATCCGCGAGTTCCGCCAGACCTTCCGCAAGATCATTCGCAG	adenosine A2a receptor
ADORA3	NM_000677.3	AD026	TATCCATCAGAGATGACTCTGTCTCATTGACCTTCAGATTCCCCATCAACAAACACTTGAGGGCCTGTATGCCTGGGCCAAGGGATTTTTACATCCTTGA	adenosine A3 receptor
AIF1	NM_032955.1	IRT-1, AIF-1, Em:AF129756.17, IBA1	ACCTAGAGCTAAAGAAATTAATTGGAGAGGTGTCCAGTGGCTCCGGGGAGACGTTCAGCTACCCTGACTTTCTCAGGATGATGCTGGGCAAGAGATCTGC	allograft inflammatory factor 1
AKAP13	NM_006738.4	LBC, Ht31, BRX, AKAP-Lbc, c-lbc, PROTO-LB, HA-3, ARHGEF13	ATCAGCCATCCTGGATTGGACAATTCACGGCCCTTCCACAGTACCTTCCACAATACCAGTGCTAATCTGACTGAGAGTATAACAGAAGAGAACTATAATT	A-kinase anchoring protein 13
ALCAM	NM_001627.3	CD166, MEMD	AATTCAGCATATGGAGATACCATTATCATACCTTGCCGACTTGACGTACCTCAGAATCTCATGTTTGGCAAATGGAAATATGAAAAGCCCGATGGCTCCC	activated leukocyte cell adhesion molecule
ALOX15	NM_001140.3	15-LOX-1	CTGGATAAGGAAATTGAGATCCGGAATGCAAAGCTGGACATGCCCTACGAGTACCTGCGGCCCAGCGTGGTGGAAAACAGTGTGGCCATCTAAGCGTCGC	arachidonate 15-lipoxygenase
ALOX5	NM_000698.2	5-LOX	GTCAAGATCAGCAACACTATTTCTGAGCGGGTCATGAATCACTGGCAGGAAGACCTGATGTTTGGCTACCAGTTCCTGAATGGCTGCAACCCTGTGTTGA	arachidonate 5-lipoxygenase
ALOX5AP	NM_001629.2	FLAP	TGTCGGTTACCTAGGAGAGAGAACGCAGAGCACCCCTGGCTACATATTTGGGAAACGCATCATACTCTTCCTGTTCCTCATGTCCGTTGCTGGCATATTC	arachidonate 5-lipoxygenase activating protein
ANGPT1	NM_001146.3	KIAA0003, Ang1	GTGGTAGTTATGTGAAGTCACCAAGGTTCTTGACCGTGAATCTGGAGCCGTTTGAGTTCACAAGAGTCTCTACTTGGGGTGACAGTGCTCACGTGGCTCG	angiopoietin 1
ANGPT2	NM_001147.2	Ang2	TCGCTCAAGGCCACAACCATGATGATCCGACCAGCAGATTTCTAAACATCCCAGTCCACCTGAGGAACTGTCTCGAACTATTTTCAAAGACTTAAGCCCA	angiopoietin 2
ANOS1	NM_000216.2	KAL, ADMLX, KAL1, KALIG-1, WFDC19	AGGTCTTTTGGAGCTGGATGGTCAGCAGTAAGTCTCTTGTCCCAACAAAGAAGAAGCGGAGAAAGACTACGGATGGGTTTCAAAATTCTGTGATCCTGGA	anosmin 1
ANXA1	NM_000700.1	ANX1, LPC1	GAAATCAGAGACATTAACAGGGTCTACAGAGAGGAACTGAAGAGAGATCTGGCCAAAGACATAACCTCAGACACATCTGGAGATTTTCGGAACGCTTTGC	annexin A1
ANXA4	NM_001153.2	ANX4	CCTGAGGAGATCCGGCGCATAAGCCAAACCTACCAGCAGCAATATGGACGGAGCCTTGAAGATGACATTCGCTCTGACACATCGTTCATGTTCCAGCGAG	annexin A4
AOAH	NM_001637.3		CTCTGGTGCTACAGGATTTCTGGACTCCACTGTTGGAATTAAAGAAAAATCTATTTACCTTCGCTTATGGAAAAGAAACCACTGTAATCACAGGGACTAC	acyloxyacyl hydrolase
APOE	NM_000041.2	AD2	GGGCTGCGTTGCTGGTCACATTCCTGGCAGGATGCCAGGCCAAGGTGGAGCAAGCGGTGGAGACAGAGCCGGAGCCCGAGCTGCGCCAGCAGACCGAGTG	apolipoprotein E
AREG	NM_001657.2	SDGF, AREGB	ACAAGACGGAAAGTGAAAATACTTCAGATAAACCCAAAAGAAAGAAAAAGGGAGGCAAAAATGGAAAAAATAGAAGAAACAGAAAGAAGAAAAATCCATG	amphiregulin
ARF6	NM_001663.3		TGGCTTTGCGTTAGGATGCTCTGATCTGACATTTGACATGAACACAAAGTTGCTAGATGCTCTTGTTGACTTCCAGCAGATGGGATGGGGGAAACACAGC	ADP ribosylation factor 6
ARG1	NM_000045.3		TCAATGACTGAAGTGGACAGACTAGGAATTGGCAAGGTGATGGAAGAAACACTCAGCTATCTACTAGGAAGAAAGAAAAGGCCAATTCATCTAAGTTTTG	arginase 1
ARHGEF28	NM_001080479.2	RGNEF, p190RhoGEF, RIP2	TGCCACTTACCCTACAACTCAATCTCATTCTGACTTGGTGAGGACTAGTGAACATCAAGTAGACCTCAAGGTGGACCCTTCTCAGCCTTCGAATGTCAGT	Rho guanine nucleotide exchange factor 28
ARHGEF6	NM_004840.2	MRX46, alphaPIX, Cool-2, KIAA0006, alpha-PIX, Cool2	GTGCAAACCATCCTTCAGCTGTAAATGTGCTCACTCAGCACAGTGATGAGTTGGAACAATTCATGGAAAATCAAGGTGCATCGAGCCCAGGTATCCTCAT	Rac/Cdc42 guanine nucleotide exchange factor 6
ARMC1	NM_018120.5	FLJ10511, Arcp	AGAAGATGAATTCTTCCACTTCCACCATGAGTGAAGAGCCTGACGCTCTATCGGTAGTTAACCAGTTACGGGATCTAGCAGCAGATCCGTTAAACAGAAG	armadillo repeat containing 1
ATF3	NM_001674.2		CTGGGTGGTACCCAGGCTTTAGCATTATTGGATGTCAATAGCATTGTTTTTGTCATGTAGCTGTTTTAAGAAATCTGGCCCAGGGTGTTTGCAGCTGTGA	activating transcription factor 3
B4GALT4	NM_003778.3	beta4Gal-T4	GAAGAAGGTAGAACTTGACAACTGCCCTTCTGTGTCTCCTTACCTCAGAGGCCAGAGCAAGCTCATTTTCAAACCAGATCTCACTTTGGAAGAGGTACAG	UDP-Gal:betaGlcNAc beta 1,4- galactosyltransferase, polypeptide 4
BATF	NM_006399.3	B-ATF, SFA-2, BATF1	CCTGGCAAACAGGACTCATCTGATGATGTGAGAAGAGTTCAGAGGAGGGAGAAAAATCGTATTGCCGCCCAGAAGAGCCGACAGAGGCAGACACAGAAGG	basic leucine zipper transcription factor, ATF-like
BATF3	NM_018664.2	JUNDM1, SNFT, JDP1	ACATCCAACAGGCGCCAAACTCACAGAGCCCTTGTGCAGATCCAGCATGGAGGCCACCCTCAGGAGTGACTTCTCATCCACCCTGGCAGCTAGTAGGTTC	basic leucine zipper transcription factor, ATF-like 3
BCL10	NM_003921.2	CARMEN, CIPER, mE10, c-E10, CLAP	TGAAAATACCATCTTCTCTTCAACTACACTTCCCAGACCTGGGGACCCAGGGGCTCCTCCTTTGCCACCAGATCTACAGTTAGAAGAAGAAGGAACTTGT	B-cell CLL/lymphoma 10
BCL2	NM_000657.2	Bcl-2, PPP1R50	AGTTCGGTGGGGTCATGTGTGTGGAGAGCGTCAACCGGGAGATGTCGCCCCTGGTGGACAACATCGCCCTGTGGATGACTGAGTACCTGAACCGGCACCT	B-cell CLL/lymphoma 2
BCL6	NM_001706.2	ZNF51, ZBTB27, LAZ3, BCL5, BCL6A	GTTGTGGACACTTGCCGGAAGTTTATTAAGGCCAGTGAAGCAGAGATGGTTTCTGCCATCAAGCCTCCTCGTGAAGAGTTCCTCAACAGCCGGATGCTGA	B-cell CLL/lymphoma 6
BID	NM_197966.2		GGTGGCCAGTCACACGCCGTCCTTGCTCCGTGATGTCTTTCACACAACAGTGAATTTTATTAACCAGAACCTACGCACCTACGTGAGGAGCTTAGCCAGA	BH3 interacting domain death agonist
BIRC2	NM_001166.3	API1, cIAP1, hiap-2, MIHB, RNF48, c-IAP1	TGGGATCCACCTCTAAGAATACGTCTCCAATGAGAAACAGTTTTGCACATTCATTATCTCCCACCTTGGAACATAGTAGCTTGTTCAGTGGTTCTTACTC	baculoviral IAP repeat containing 2
BIRC3	NM_182962.2	API2, cIAP2, hiap-1, MIHC, RNF49, MALT2, c-IAP2	TGAAAAGCGCCAACACGTTTGAACTGAAATACGACTTGTCATGTGAACTGTACCGAATGTCTACGTATTCCACTTTTCCTGCTGGGGTTCCTGTCTCAGA	baculoviral IAP repeat containing 3
BIRC5	NM_001168.2	API4, EPR-1, survivin	CCATTCTAAGTCATTGGGGAAACGGGGTGAACTTCAGGTGGATGAGGAGACAGAATAGAGTGATAGGAAGCGTCTGGCAGATACTCCTTTTGCCACTGCT	baculoviral IAP repeat containing 5
BMP6	NM_001718.2	VGR, VGR1	CCTGTTTTTGTTGGACACCCGTGTAGTATGGGCCTCAGAAGAAGGCTGGCTGGAATTTGACATCACGGCCACTAGCAATCTGTGGGTTGTGACTCCACAG	bone morphogenetic protein 6
BMP8A	NM_181809.3		CCCAGAATATGCTTAGAGGTGCTGCTGTATTTACCTGAGAGCTATGCTTTTCATCAAAAACCTAAACGTGATCATCTCTTGGATGAGGTGTGGCCCTGCA	bone morphogenetic protein 8a
BTG2	NM_006763.2	PC3, TIS21, MGC126063, MGC126064	TGCTCTCCTTGGGATGATGGCTGGCTAGTCAGCCTTGCATGTATTCCTTGGCTGAATGGGAGAGTGCCCCATGTTCTGCAAGACTACTTGGTATTCTTGT	BTG family member 2
BTK	NM_000061.1	AGMX1, IMD1, ATK, XLA, PSCTK1	TGATCTGGTTCAGAAATATCACCCTTGCTTCTGGATCGATGGGCAGTATCTCTGCTGCTCTCAGACAGCCAAAAATGCTATGGGCTGCCAAATTTTGGAG	Bruton tyrosine kinase
BTLA	NM_181780.2	BTLA1, CD272	ACACTCCATCTTAGCAGGAGATCCCTTTGAACTAGAATGCCCTGTGAAATACTGTGCTAACAGGCCTCATGTGACTTGGTGCAAGCTCAATGGAACAACA	B and T lymphocyte associated
C1QA	NM_015991.2		GGTGACCAGGTCTGGGTTGAAAAAGACCCCAAAAAGGGTCACATTTACCAGGGCTCTGAGGCCGACAGCGTCTTCAGCGGCTTCCTCATCTTCCCATCTG	complement component 1, q subcomponent, A chain
C1QB	NM_000491.3		AACTCACTACTGGGCATGGAGGGTGCCAACAGCATCTTTTCCGGGTTCCTGCTCTTTCCAGATATGGAGGCCTGACCTGTGGGCTGCTTCACATCCACCC	complement component 1, q subcomponent, B chain
C1QC	NM_001114101.1	C1QG	AGTCCCCGGCCTCTACTACTTTGTCTACCACGCGTCGCATACAGCCAACCTGTGCGTGCTGCTGTACCGCAGCGGCGTCAAAGTGGTCACCTTCTGTGGC	complement component 1, q subcomponent, C chain
C3	NM_000064.2	CPAMD1, ARMD9, C3a, C3b	CATCTACCTGGACAAGGTCTCACACTCTGAGGATGACTGTCTAGCTTTCAAAGTTCACCAATACTTTAATGTAGAGCTTATCCAGCCTGGAGCAGTCAAG	complement component 3
C3AR1	NM_004054.2	C3AR, AZ3B	CAGTGTCTTCCTGCTTACTGCCATTAGCCTGGATCGCTGTCTTGTGGTATTCAAGCCAATCTGGTGTCAGAATCATCGCAATGTAGGGATGGCCTGCTCT	complement component 3a receptor 1
C4A	NM_007293.2	CPAMD2, C4S, CO4, C4, C4A3, C4A2, C4A4, C4A6, C4B, RG	GGTCCGTGAGATGTCAGGCTCCCCAGCTTCTGGCATTCCTGTCAAAGTTTCTGCCACGGTGTCTTCTCCTGGGTCTGTTCCTGAAGTCCAGGACATTCAG	complement component 4A (Rodgers blood group)	C4B_2 (NM_001242823), C4B (NM_001002029)
C5	NM_001735.2	CPAMD4, C5a, C5b	ATTCGTTGAATGACGACTTGAAGCCAGCCAAAAGAGAAACTGTCTTAACTTTCATAGATCCTGAAGGATCAGAAGTTGACATGGTAGAAGAAATTGATCA	complement component 5
C5AR1	NM_001736.2	C5R1, C5A, C5AR, CD88	TTGCCTGTCTTTCCCAGACTTGTCCCTCCTTTTCCAGCGGGACTCTTCTCATCCTTCCTCATTTGCAAGGTGAACACTTCCTTCTAGGGAGCACCCTCCC	complement component 5a receptor 1
CALR	NM_004343.2	RO, SSA, cC1qR, CRT, FLJ26680	TCTCCCGATCCCAGTATCTATGCCTATGATAACTTTGGCGTGCTGGGCCTGGACCTCTGGCAGGTCAAGTCTGGCACCATCTTTGACAACTTCCTCATCA	calreticulin
CAMP	NM_004345.3	CAP18, FALL39, FALL-39, LL37	CATCATTGCCCAGGTCCTCAGCTACAAGGAAGCTGTGCTTCGTGCTATAGATGGCATCAACCAGCGGTCCTCGGATGCTAACCTCTACCGCCTCCTGGAC	cathelicidin antimicrobial peptide
CASP1	NM_001223.3	IL1BC, ICE	TGGAGACATCCCACAATGGGCTCTGTTTTTATTGGAAGACTCATTGAACATATGCAAGAATATGCCTGTTCCTGTGATGTGGAGGAAATTTTCCGCAAGG	caspase 1
CASP10	NM_001230.4	MCH4	TTTCAGGCAATTTCCCTGAGAACCGTTTACTTCCAGAAGATTGGTGGAGCTTGATCTGAAGGCTGGCCATGAAATCTCAAGGTCAACATTGGTATTCCAG	caspase 10
CASP5	NM_004347.1	ICE(rel)III	TGCAATACAAAGTTTGATCACCTGCCTGCAAGGAATGGGGCTCACTATGACATCGTGGGGATGAAAAGGCTGCTTCAAGGCCTGGGCTACACTGTGGTTG	caspase 5
CASP7	NM_001227.3	MCH3, CMH-1, ICE-LAP3	ATCAATGACACAGATGCTAATCCTCGATACAAGATCCCAGTGGAAGCTGACTTCCTCTTCGCCTATTCCACGGTTCCAGGCTATTACTCGTGGAGGAGCC	caspase 7
CAV1	NM_001753.3	CAV	AACCGCGACCCTAAACACCTCAACGATGACGTGGTCAAGATTGACTTTGAAGATGTGATTGCAGAACCAGAAGGGACACACAGTTTTGACGGCATTTGGA	caveolin 1
CBR1	NM_001757.2	CBR, SDR21C1	AGTACGGGGGCCTGGACGTGCTGGTCAACAACGCGGGCATCGCCTTCAAGGTTGCTGATCCCACACCCTTTCATATTCAAGCTGAAGTGACGATGAAAAC	carbonyl reductase 1
CCL1	NM_002981.1	SCYA1, I-309, TCA3, P500, SISe	CCTTCTCCAGATGTTGCTTCTCATTTGCGGAGCAAGAGATTCCCCTGAGGGCAATCCTGTGTTACAGAAATACCAGCTCCATCTGCTCCAATGAGGGCTT	chemokine (C-C motif) ligand 1
CCL11	NM_002986.2	SCYA11, eotaxin, MGC22554	TGGGTGCAGGATTCCATGAAGTATCTGGACCAAAAATCTCCAACTCCAAAGCCATAAATAATCACCATTTTTGAAACCAAACCAGAGCCTGAGTGTTGCC	chemokine (C-C motif) ligand 11
CCL13	NM_005408.2	SCYA13, MCP-4, NCC-1, SCYL1, CKb10, MGC17134	CCAGAATTATATGAAACACCTGGGCCGGAAAGCTCACACCCTGAAGACTTGAACTCTGCTACCCCTACTGAAATCAAGCTGGAGTACGTGAAATGACTTT	chemokine (C-C motif) ligand 13
CCL14	NM_032963.3	SCYA14, HCC-1, HCC-3, NCC-2, SCYL2, CKb1, MCIF	TTCATCACCAAAAGGGGCCATTCCGTCTGTACCAACCCCAGTGACAAGTGGGTCCAGGACTATATCAAGGACATGAAGGAGAACTGAGTGACCCAGAAGG	chemokine (C-C motif) ligand 14
CCL15	NM_032965.3	SCYA15, HCC-2, NCC-3, SCYL3, MIP-5, Lkn-1, MIP-1d, HMRP-2B	TGCTAACACCTCCTGGTTGGAACTACAGGAATAGAACTGGAAAGGGAAAAAAGGCAGCATTCACCACATCCCAATCCTGAATCCAAGAGTCTAAGATAGT	chemokine (C-C motif) ligand 15
CCL16	NM_004590.2	SCYA16, NCC-4, SCYL4, LEC, HCC-4, LMC, LCC-1, CKb12, Mtn-1	TTGTCCACGGTTAAAATTATTACAGCAAAGAATGGTCAACCCCAGCTCCTCAACTCCCAGTGATGACCAGGCTTTAGTGGAAGCCCTTGTTTACAGAAGA	chemokine (C-C motif) ligand 16
CCL17	NM_002987.2	SCYA17, TARC, ABCD-2	GCCTGGAGTACTTCAAGGGAGCCATTCCCCTTAGAAAGCTGAAGACGTGGTACCAGACATCTGAGGACTGCTCCAGGGATGCCATCGTTTTTGTAACTGT	chemokine (C-C motif) ligand 17
CCL18	NM_002988.2	SCYA18, DC-CK1, PARC, AMAC-1, DCCK1, MIP-4, CKb7	CCCCTTTCCCTTCAACTCTTCGTACATTCAATGCATGGATCAATCAGTGTGATTAGCTTTCTCAGCAGACATTGTGCCATATGTATCAAATGACAAATCT	chemokine (C-C motif) ligand 18
CCL19	NM_006274.2	SCYA19, ELC, MIP-3b, exodus-3, CKb11	GACCTCAGCCAAGATGAAGCGCCGCAGCAGTTAACCTATGACCGTGCAGAGGGAGCCCGGAGTCCGAGTCAAGCATTGTGAATTATTACCTAACCTGGGG	chemokine (C-C motif) ligand 19
CCL2	NM_002982.3	SCYA2, MCP1, MCP-1, MCAF, SMC-CF, GDCF-2, HC11, MGC9434	CATTCCCCAAGGGCTCGCTCAGCCAGATGCAATCAATGCCCCAGTCACCTGCTGTTATAACTTCACCAATAGGAAGATCTCAGTGCAGAGGCTCGCGAGC	chemokine (C-C motif) ligand 2
CCL20	NM_004591.1	SCYA20, LARC, MIP-3a, exodus-1, ST38, CKb4	ATCTGTTCTTTGAGCTAAAAACCATGTGCTGTACCAAGAGTTTGCTCCTGGCTGCTTTGATGTCAGTGCTGCTACTCCACCTCTGCGGCGAATCAGAAGC	chemokine (C-C motif) ligand 20
CCL21	NM_002989.2	SCYA21, SLC, exodus-2, TCA4, CKb9, 6Ckine, ECL	CTCAAGTACAGCCAAAGGAAGATTCCCGCCAAGGTTGTCCGCAGCTACCGGAAGCAGGAACCAAGCTTAGGCTGCTCCATCCCAGCTATCCTGTTCTTGC	chemokine (C-C motif) ligand 21
CCL22	NM_002990.3	SCYA22, MDC, STCP-1, ABCD-1, DC/B-CK, A-152E5.1, MGC34554	CTCGCCCAAGCAGCTGGTAATTCCATTTCATGTATTAGATGTCCCCTGGCCCTCTGTCCCCTCTTAATAACCCTAGTCACAGTCTCCGCAGATTCTTGGG	chemokine (C-C motif) ligand 22
CCL23	NM_145898.1	SCYA23, Ckb-8, MPIF-1, MIP-3, CKb8	AGGGGCGACGTTTCTGTGCCAACCCCAGTGATAAGCAAGTTCAGGTTTGCGTGAGAATGCTGAAGCTGGACACACGGATCAAGACCAGGAAGAATTGAAC	chemokine (C-C motif) ligand 23
CCL24	NM_002991.2	SCYA24, Ckb-6, MPIF-2, eotaxin-2, MPIF2	ATAGTAACCAGCCTTCTGTTCCTTGGTGTCTGTGCCCACCACATCATCCCTACGGGCTCTGTGGTCATCCCCTCTCCCTGCTGCATGTTCTTTGTTTCCA	chemokine (C-C motif) ligand 24
CCL25	NM_005624.2	SCYA25, TECK, Ckb15	CAGGCCCTCATGCTGTAAAGAAGTTGAGTTCTGGAAACTCCAAGTTATCATCGTCCAAGTTTAGCAATCCCATCAGCAGCAGTAAGAGGAATGTCTCCCT	chemokine (C-C motif) ligand 25
CCL26	NM_006072.4	SCYA26, MIP-4alpha, eotaxin-3, IMAC, MIP-4a, TSC-1	GGAGTGACATATCCAAGACCTGCTGCTTCCAATACAGCCACAAGCCCCTTCCCTGGACCTGGGTGCGAAGCTATGAATTCACCAGTAACAGCTGCTCCCA	chemokine (C-C motif) ligand 26
CCL27	NM_006664.2	SCYA27, ALP, ILC, CTACK, skinkine, ESkine, PESKY, CTAK	CCCCAGCCTGTCACAGTGGTTTGAGCACCAAGAGAGAAAGCTCCATGGGACTCTGCCCAAGCTGAATTTTGGGATGCTAAGGAAAATGGGCTGAAGCCCC	chemokine (C-C motif) ligand 27
CCL28	NM_148672.2	SCYA28, MEC, CCK1	CACATCAGGGGAAACACGAAACATACGGCCATAAAACTCCTTATTAGAGAGTCTACAGATAAATCTACAGAGACAATTCCTCAAGTGGACTTGGCCATGA	chemokine (C-C motif) ligand 28
CCL3	NM_002983.2	SCYA3, G0S19-1, LD78ALPHA, MIP-1-alpha	CAGTTCTCTGCATCACTTGCTGCTGACACGCCGACCGCCTGCTGCTTCAGCTACACCTCCCGGCAGATTCCACAGAATTTCATAGCTGACTACTTTGAGA	chemokine (C-C motif) ligand 3
CCL3L1	NM_021006.4	G0S19-2, LD78BETA, D17S1718, SCYA3L, SCYA3L1	GGAGCCTGAGCCTTGGGAACATGCGTGTGACCTCTACAGCTACCTCTTCTATGGACTGGTTATTGCCAAACAGCCACACTGTGGGACTCTTCTTAACTTA	C-C motif chemokine ligand 3 like 1	CCL3 (NM_002983), CCL3L3 (NM_001001437)
CCL4	NM_002984.2	LAG1, SCYA4, MIP-1-beta, Act-2, AT744.1	GAAGCTTCCTCGCAACTTTGTGGTAGATTACTATGAGACCAGCAGCCTCTGCTCCCAGCCAGCTGTGGTATTCCAAACCAAAAGAAGCAAGCAAGTCTGT	chemokine (C-C motif) ligand 4	CCL4L1 (NM_207007)
CCL5	NM_002985.2	D17S136E, SCYA5, RANTES, SISd, TCP228, MGC17164	AGTGTGTGCCAACCCAGAGAAGAAATGGGTTCGGGAGTACATCAACTCTTTGGAGATGAGCTAGGATGGAGAGTCCTTGAACCTGAACTTACACAAATTT	chemokine (C-C motif) ligand 5
CCL7	NM_006273.2	SCYA6, SCYA7, MCP-3, NC28, FIC, MARC, MCP3	CAGCCCCCAGGGGCTTGCTCAGCCAGTTGGGATTAATACTTCAACTACCTGCTGCTACAGATTTATCAATAAGAAAATCCCTAAGCAGAGGCTGGAGAGC	chemokine (C-C motif) ligand 7
CCL8	NM_005623.2	SCYA8, MCP-2, HC14	AAGGAGAGATGGGTCAGGGATTCCATGAAGCATCTGGACCAAATATTTCAAAATCTGAAGCCATGAGCCTTCATACATGGACTGAGAGTCAGAGCTTGAA	chemokine (C-C motif) ligand 8
CCNB2	NM_004701.2	HsT17299	AGGTTGATGTTGAACAGCACACTTTAGCCAAGTATTTGATGGAGCTGACTCTCATCGACTATGATATGGTGCATTATCATCCTTCTAAGGTAGCAGCAGC	cyclin B2
CCR1	NM_001295.2	SCYAR1, CMKBR1, CKR-1, MIP1aR, CD191	CATCATTTGGGCCCTGGCCATCTTGGCTTCCATGCCAGGCTTATACTTTTCCAAGACCCAATGGGAATTCACTCACCACACCTGCAGCCTTCACTTTCCT	chemokine (C-C motif) receptor 1
CCR2	NM_001123041.2	CMKBR2, CC-CKR-2, CKR2, MCP-1-R, CD192, FLJ78302	TCTGATCTGCTTTTTCTTATTACTCTCCCATTGTGGGCTCACTCTGCTGCAAATGAGTGGGTCTTTGGGAATGCAATGTGCAAATTATTCACAGGGCTGT	chemokine (C-C motif) receptor 2
CCR3	NM_001837.2	CMKBR3, CC-CKR-3, CKR3, CD193	CAGTGCTCTTTACCCAGAGGATACAGTATATAGCTGGAGGCATTTCCACACTCTGAGAATGACCATCTTCTGTCTCGTTCTCCCTCTGCTCGTTATGGCC	chemokine (C-C motif) receptor 3
CCR4	NM_005508.4	CC-CKR-4, CMKBR4, CKR4, k5-5, ChemR13, CD194	TCCCTTCCTGGCTTTCTGTTCAGCACTTGTTATACTGAGCGCAACCATACCTACTGCAAAACCAAGTACTCTCTCAACTCCACGACGTGGAAGGTTCTCA	chemokine (C-C motif) receptor 4
CCR5	NM_000579.1	CMKBR5, CKR-5, CC-CKR-5, CKR5, CD195, IDDM22	TAGGAACATACTTCAGCTCACACATGAGATCTAGGTGAGGATTGATTACCTAGTAGTCATTTCATGGGTTGTTGGGAGGATTCTATGAGGCAACCACAGG	chemokine (C-C motif) receptor 5 (gene/pseudogene)
CCR6	NM_031409.2	STRL22, CKR-L3, GPR-CY4, CMKBR6, GPR29, DRY-6, DCR2, BN-1, CD196	CTTTAACTGCGGGATGCTGCTCCTGACTTGCATTAGCATGGACCGGTACATCGCCATTGTACAGGCGACTAAGTCATTCCGGCTCCGATCCAGAACACTA	chemokine (C-C motif) receptor 6
CCR7	NM_001838.2	CMKBR7, EBI1, BLR2, CDw197, CD197	TTCCGAAAACCAGGCCTTATCTCCAAGACCAGAGATAGTGGGGAGACTTCTTGGCTTGGTGAGGAAAAGCGGACATCAGCTGGTCAAACAAACTCTCTGA	chemokine (C-C motif) receptor 7
CCR8	NM_005201.2	CMKBRL2, CMKBR8, CY6, TER1, CKR-L1, GPR-CY6, CDw198	TTGCCTCCTGTTTGTATTCAGTCTTCTGGGAAACAGCCTGGTCATCCTGGTCCTTGTGGTCTGCAAGAAGCTGAGGAGCATCACAGATGTATACCTCTTG	chemokine (C-C motif) receptor 8
CCR9	NM_031200.1	GPR28, GPR-9-6, CDw199	CCCTGTTCTCTATGTTTTTGTGGGTGAGAGATTCCGCCGGGATCTCGTGAAAACCCTGAAGAACTTGGGTTGCATCAGCCAGGCCCAGTGGGTTTCATTT	chemokine (C-C motif) receptor 9
CCRL2	NM_003965.4	HCR, CRAM-B, CKRX, CRAM-A, ACKR5	TACAATCTGGACAAAAGTGTTCACATCACTAAACTCATCGCCACCACCCACTGCTGCATCAACCCTCTCCTGTATGCGTTTCTTGATGGGACATTTAGCA	chemokine (C-C motif) receptor-like 2
CD14	NM_000591.2		GCCCAAGCACACTCGCCTGCCTTTTCCTGCGAACAGGTTCGCGCCTTCCCGGCCCTTACCAGCCTAGACCTGTCTGACAATCCTGGACTGGGCGAACGCG	CD14 molecule
CD151	NM_139029.1	SFA-1, PETA-3, TSPAN24, RAPH	GACACCCACCCTGTGCCATCACCATAACCTCTGGGGACCCCAACCTCAGAGGCAGCTTCAAGTGCCTTTTGCTGCGCACCAATGCCCAGCAGGGGAGGTG	CD151 molecule (Raph blood group)
CD163	NM_004244.4	M130, MM130	CATCTGTGATTCGGACTTCTCTCTGGAAGCTGCCAGCGTTCTATGCAGGGAATTACAGTGTGGCACAGTTGTCTCTATCCTGGGGGGAGCTCACTTTGGA	CD163 molecule
CD180	NM_005582.2	LY64, RP105, Ly78	TTCACCCAACTCCAAGAATTGGATCTGACAGCAACTCACTTGAAAGGGTTACCCTCTGGGATGAAGGGTCTGAACTTGCTCAAGAAATTAGTTCTCAGTG	CD180 molecule
CD1A	NM_001763.2	CD1	CCTGTTTTAGATATCCCTTACTCCAGAGGGCCTTCCCTGACTTACAAGTGGGAAGCAGTCTCTTCCTGGTCTGAACTCCCGCCACATTTTAGCCGTACTT	CD1a molecule
CD1B	NM_001764.2	CD1	TCTTTCCTGGTGGTAACAGTGAACATGCCTTCCAGGGGCCGACCTCCTTTCATGTTATCCAGACCTCGTCCTTTACCAATAGTACCTGGGCACAAACTCA	CD1b molecule
CD1C	NM_001765.2	CD1	AGGCTGTGGAAGTTTGGCCCAAAGTGTCTGTCATCTACTCAATCATCAGTATGAAGGCGTCACAGAAACAGTGTATAATCTCATAAGAAGCACTTGCCCC	CD1c molecule
CD1E	NM_001042583.1		ATATCTGAATTATTAGGGCAGGTGTCCTGCCAAGGAATCCCTCCTTTAACAGAGCTTCAATGCTGCTCCTGTTCCTCCTCTTCGAGGGTCTCTGCTGTCC	CD1e molecule
CD209	NM_001144899.1	DC-SIGN, CDSIGN, DC-SIGN1, CLEC4L	GCAATGGCTGGAACGACGACAAATGTAATCTTGCCAAATTCTGGATCTGCAAAAAGTCCGCAGCCTCCTGCTCCAGGGATGAAGAACAGTTTCTTTCTCC	CD209 molecule
CD244	NM_001166663.1	2B4, NAIL, NKR2B4, Nmrk, SLAMF4	CTCCAGGCGCTGGGGCTTTCTCAGTGGCCTTGTCAGCTCACAGCAGGCGTTAACAGCCTCTAATTGAGGAAACTGTGGCTGGACAGGTTGCAAGGCAGTT	CD244 molecule
CD247	NM_198053.2	CD3Z, CD3H, CD3Q	GCCAGAACCAGCTCTATAACGAGCTCAATCTAGGACGAAGAGAGGAGTACGATGTTTTGGACAAGAGACGTGGCCGGGACCCTGAGATGGGGGGAAAGCC	CD247 molecule
CD27	NM_001242.4	TNFRSF7, S152, Tp55	CCAGATGTGTGAGCCAGGAACATTCCTCGTGAAGGACTGTGACCAGCATAGAAAGGCTGCTCAGTGTGATCCTTGCATACCGGGGGTCTCCTTCTCTCCT	CD27 molecule
CD274	NM_014143.3	PDCD1LG1, B7-H, B7H1, PD-L1, PDL1, B7-H1	AGCTTCCCGAGGCTCCGCACCAGCCGCGCTTCTGTCCGCCTGCAGGGCATTCCAGAAAGATGAGGATATTTGCTGTCTTTATATTCATGACCTACTGGCA	CD274 molecule
CD276	NM_001024736.1	B7-H3, B7H3, B7RP-2	ACATTTCTTAGGGACACAGTACACTGACCACATCACCACCCTCTTCTTCCAGTGCTGCGTGGACCATCTGGCTGCCTTTTTTCTCCAAAAGATGCAATAT	CD276 molecule
CD28	NM_001243078.1		GCTGCTCCTGTACCTTGGAGGTCCATTCACATGGGAAAGTATTTTGGAATGTGTCTTTTGAAGAGAGCATCAGAGTTCTTAAGGGACTGGGTAAGGCCTG	CD28 molecule
CD34	NM_001025109.1		AGGTAAACTCCTGTCCTTTACACATTCGGCTCCCTGGAGCCAGACTCTGGTCTTCTTTGGGTAAACGTGTGACGGGGGAAAGCCAAGGTCTGGAGAAGCT	CD34 molecule
CD36	NM_000072.3	SCARB3, GPIV, FAT, GP4, GP3B	AGCCAAGGAAAATGTAACCCAGGACGCTGAGGACAACACAGTCTCTTTCCTGCAGCCCAATGGTGCCATCTTCGAACCTTCACTATCAGTTGGAACAGAG	CD36 molecule
CD38	NM_001775.2		CCTTGACTCCTTGTGGTTTATGTCATCATACATGACTCAGCATACCTGCTGGTGCAGAGCTGAAGATTTTGGAGGGTCCTCCACAATAAGGTCAATGCCA	CD38 molecule
CD40	NM_001250.4	TNFRSF5, p50, Bp50	GTGCCAGCCAGGACAGAAACTGGTGAGTGACTGCACAGAGTTCACTGAAACGGAATGCCTTCCTTGCGGTGAAAGCGAATTCCTAGACACCTGGAACAGA	CD40 molecule
CD40LG	NM_000074.2	HIGM1, IMD3, TNFSF5, CD40L, TRAP, gp39, hCD40L, CD154	GCATTTGATTTATCAGTGAAGATGCAGAAGGGAAATGGGGAGCCTCAGCTCACATTCAGTTATGGTTGACTCTGGGTTCCTATGGCCTTGTTGGAGGGGG	CD40 ligand
CD44	NM_001001392.1	MIC4, MDU2, MDU3, IN, MC56, Pgp1, CD44R, HCELL, CSPG8	ACACCATGGACAAGTTTTGGTGGCACGCAGCCTGGGGACTCTGCCTCGTGCCGCTGAGCCTGGCGCAGATCGATTTGAATATAACCTGCCGCTTTGCAGG	CD44 molecule (Indian blood group)
CD47	NM_001777.3	MER6, IAP, OA3	GCCATATTGGTTATTCAGGTGATAGCCTATATCCTCGCTGTGGTTGGACTGAGTCTCTGTATTGCGGCGTGTATACCAATGCATGGCCCTCTTCTGATTT	CD47 molecule
CD68	NM_001251.2	SCARD1, macrosialin, GP110, DKFZp686M18236, LAMP4	ACCGGTCCATCTTGCTGCCTCTCATCATCGGCCTGATCCTTCTTGGCCTCCTCGCCCTGGTGCTTATTGCTTTCTGCATCATCCGGAGACGCCCATCCGC	CD68 molecule
CD69	NM_001781.1	CLEC2C	AGGACATGAACTTTCTAAAACGATACGCAGGTAGAGAGGAACACTGGGTTGGACTGAAAAAGGAACCTGGTCACCCATGGAAGTGGTCAAATGGCAAAGA	CD69 molecule
CD70	NM_001252.2	CD27LG, TNFSF7, CD27L	CCTATGGGTGCGTCCTGCGGGCTGCTTTGGTCCCATTGGTCGCGGGCTTGGTGATCTGCCTCGTGGTGTGCATCCAGCGCTTCGCACAGGCTCAGCAGCA	CD70 molecule
CD74	NM_001025159.1	DHLAG	TTCAGCCCCCAGCCCCTCCCCCATCTCCCACCCTGTACCTCATCCCATGAGACCCTGGTGCCTGGCTCTTTCGTCACCCTTGGACAAGACAAACCAAGTC	CD74 molecule
CD80	NM_005191.3	CD28LG, CD28LG1, B7.1, B7-1	GATATCACTAATAACCTCTCCATTGTGATCCTGGCTCTGCGCCCATCTGACGAGGGCACATACGAGTGTGTTGTTCTGAAGTATGAAAAAGACGCTTTCA	CD80 molecule
CD83	NM_004233.3	HB15, BL11	CTGTTCTTGAAGCAGTAGCCTAACACACTCCAAGATATGGACACACGGGAGCCGCTGGCAGAAGGGACTTCACGAAGTGTTGCATGGATGTTTTAGCCAT	CD83 molecule
CD84	NM_003874.3	SLAMF5, hCD84, mCD84	ACAATTCTGACTCCATCTCTGCCCGGCAGCTCTGTGCAGACATCGCAATGGGCTTCCGTACTCACCACACCGGGTTGCTGAGCGTGCTGGCTATGTTCTT	CD84 molecule
CD86	NM_175862.3	CD28LG2, B7.2, B7-2	CCAGCTCTGCTCCGTATGCCAAGAGGAGACTTTAATTCTCTTACTGCTTCTTTTCACTTCAGAGCACACTTATGGGCCAAGCCCAGCTTAATGGCTCATG	CD86 molecule
CD99	NM_002414.4	MIC2	ACGCCCCAGGCGTGATCCCCGGGATTGTGGGGGCTGTCGTGGTCGCCGTGGCTGGAGCCATCTCTAGCTTCATTGCTTACCAGAAAAAGAAGCTATGCTT	CD99 molecule
CDC20	NM_001255.2	p55CDC, CDC20A	GGAACATCAGAAAGCCTGGGCTTTGAACCTGAACGGTTTTGATGTAGAGGAAGCCAAGATCCTTCGGCTCAGTGGAAAACCACAAAATGCGCCAGAGGGT	cell division cycle 20
CDH1	NM_004360.2	UVO, uvomorulin, CD324, E-cadherin	GAATTGCTCACATTTCCCAACTCCTCTCCTGGCCTCAGAAGACAGAAGAGAGACTGGGTTATTCCTCCCATCAGCTGCCCAGAAAATGAAAAAGGCCCAT	cadherin 1
CDH11	NM_001797.2	OB, CAD11, OB-cadherin	CAGGAAGCCAAAGTCCCAGTGGCCATTAGGGTCCTTGATGTCAACGATAATGCTCCCAAGTTTGCTGCCCCTTATGAAGGTTTCATCTGTGAGAGTGATC	cadherin 11
CDH13	NM_001220488.1	CDHH, H-cadherin	CTCCTCAAAGCCTGGCTCCCACGGAAAATATGCTCAGTGCAGCCGCGTGCATGAATGAAAACGCCGCCGGGCGCTTCTAGTCGGACAAAATGCAGCCGAG	cadherin 13
CDH2	NM_001792.3	NCAD, CDHN, CD325, N-cadherin	GGTCATCCCTCCAATCAACTTGCCAGAAAACTCCAGGGGACCTTTTCCTCAAGAGCTTGTCAGGATCAGGTCTGATAGAGATAAAAACCTTTCACTGCGG	cadherin 2
CDH4	NM_001794.2	R-cadherin	AGAGAAAGTTCAGCAGTACACAGTCATCGTTCAGGCCACAGATATGGAAGGAAATCTCAACTATGGCCTCTCAAACACAGCCACAGCCATCATCACGGTG	cadherin 4
CDH5	NM_001795.3	7B4, CD144, VE-cadherin	TCTCCCCTTCTCTGCCTCACCTGGTCGCCAATCCATGCTCTCTTTCTTTTCTCTGTCTACTCCTTATCCCTTGGTTTAGAGGAACCCAAGATGTGGCCTT	cadherin 5
CDKN1A	NM_000389.2	CDKN1, P21, CIP1, WAF1, SDI1, CAP20, p21CIP1, p21Cip1/Waf1	CATGTGTCCTGGTTCCCGTTTCTCCACCTAGACTGTAAACCTCTCGAGGGCAGGGACCACACCCTGTACTGTTCTGTGTCTTTCACAGCTCCTCCCACAA	cyclin-dependent kinase inhibitor 1A (p21, Cip1)
CEACAM1	NM_001712.3	BGP, BGP1, CD66a	AGAGGGAGGGGTTATAGCTTCAGGAGGGAACCAGCTTCTGATAAACACAATCTGCTAGGAACTTGGGAAAGGAATCAGAGAGCTGCCCTTCAGCGATTAT	carcinoembryonic antigen related cell adhesion molecule 1
CEACAM8	NM_001816.3	CGM6, CD66b	ATTTCCCCTTCAGACACCTATTACCATGCAGGGGTAAATCTCAACCTCTCCTGCCATGCGGCCTCTAATCCACCCTCACAGTATTCTTGGTCTGTCAATG	carcinoembryonic antigen related cell adhesion molecule 8
CEBPA	NM_004364.2	CEBP, C/EBP-alpha	GAGCTGGGAGCCCGGCAACTCTAGTATTTAGGATAACCTTGTGCCTTGGAAATGCAAACTCACCGCTCCAATGCCTACTGAGTAGGGGGAGCAAATCGTG	CCAAT/enhancer binding protein alpha
CEBPB	NM_005194.2	TCF5, LAP, CRP2, NFIL6, IL6DBP, C/EBP-beta	CAACCGCACATGCAGATGGGGCTCCCGCCCGTGGTGTTATTTAAAGAAGAAACGTCTATGTGTACAGATGAATGATAAACTCTCTGCTTCTCCCTCTGCC	CCAAT/enhancer binding protein beta
CEBPD	NM_005195.3	CRP3, CELF, C/EBP-delta, NF-IL6-beta	GCCAGAGCCGCCGGGTGCCCGCTGCAGTTTCTTGGGACATAGGAGCGCAAAGAAGCTACAGCCTGGACTTACCACCACTAAACTGCGAGAGAAGCTAAAC	CCAAT/enhancer binding protein delta
CEBPG	NM_001806.2	GPE1BP, IG/EBP-1	ACAACGTACAGTCCATTAGCACTGAAAATACGACAGCAGATGGCGACAATGCAGGACAGTAGACCTCACCCTTTCCAGACTTTAGAGCTTGTGGCTTGAA	CCAAT/enhancer binding protein gamma
CETP	NM_000078.2	BPIFF	AGAGATCAACGTCATCTCTAACATCATGGCCGATTTTGTCCAGACAAGGGCTGCCAGCATCCTTTCAGATGGAGACATTGGGGTGGACATTTCCCTGACA	cholesteryl ester transfer protein, plasma
CLC	NM_001828.4	LGALS10, MGC149659, Gal-10	CGTGCCATACACAGAGGCTGCCTCTTTGTCTACTGGTTCTACTGTGACAATCAAAGGGCGACCACTTGCCTGTTTCTTGAATGAACCATATCTGCAGGTG	Charcot-Leyden crystal galectin
CLDN1	NM_021101.3	SEMP1, ILVASC	GCAAAGTCTTTGACTCCTTGCTGAATCTGAGCAGCACATTGCAAGCAACCCGTGCCTTGATGGTGGTTGGCATCCTCCTGGGAGTGATAGCAATCTTTGT	claudin 1
CLEC1B	NM_016509.3	CLEC2	AGCCAGGACTCATTTAATTCGTTGGGTCGGATTATCTCGCCAGAAGTCGAATGAGGTCTGGAAGTGGGAGGATGGCTCGGTTATCTCAGAAAATATGTTT	C-type lectin domain family 1 member B
CLEC5A	NM_013252.2	CLECSF5, MDL-1	CCCCATCCAACCCTTAGACTCACGAACAAATCCACCTGAGATCAGCAGAGCCACCCTAGATCAGCTGAAACTCTAAGCACAAAAATAAAAACTTATCACT	C-type lectin domain family 5 member A
CLEC7A	NM_197954.2	CLECSF12, dectin-1, hDectin-1, CD369	TGTTAAACTCCGGTAAGTACCTAGCCCACATGATTTGACTCAGAGATTCTCTTTTGTCCACAGACAGTCATCTCAGGAGCAGAAAGAAAAGAGCTCCCAA	C-type lectin domain family 7 member A
CLEC9A	NM_207345.2	UNQ9341, HEEE9341, CD370, DNGR-1	CCAAGACGAAAGAATCCCAAGTCTCATTTGGAGGAATGCTATCACTAACTAGGATTCCTGGAGCTAAAACATTATAGGAGTTACTTGTTCCAGCCTCCTG	C-type lectin domain family 9 member A
CLIC4	NM_013943.2	DKFZP566G223, CLIC4L, P64H1, H1, huH1, p64H1	TCTGACACCATGTAGAAGCTAAAAGTTTAGAGGGAGTGAGGGTTTTCTCAAGACCTTCCTCAAGCATTTTATCTTTAGAAGAGAAACTGATGGGCACCTG	chloride intracellular channel 4
CMA1	NM_001836.2		TTCAGAGACTTTGACCACAATCTTCAGCTGTGTGTGGGCAATCCCAGGAAGACAAAATCTGCATTTAAGGGAGACTCTGGGGGCCCTCTTCTGTGTGCTG	chymase 1, mast cell
CNKSR1	NM_006314.2	CNK1, KSR, CNK	GTCTGGAAAGTGGACATGATCAGAAGAAGAAATATGTGTTTCAGCTCACCCATGATGTGTACAAACCCTTCATCTTCGCTGCTGATACCCTGACAGATCT	connector enhancer of kinase suppressor of Ras 1
CNN2	NM_004368.3		ATCAACCGCTCCATGCAGAACTGGCACCAGCTAGAAAACCTGTCCAACTTCATCAAGGCCATGGTCAGCTACGGCATGAACCCTGTGGACCTGTTCGAGG	calponin 2
COASY	NM_025233.5	DPCK, NBP, CoASY, PPAT	GGTGCGTGGCTACTACCGTGGCGCTGTCGGTGGCACGTTTGACCGCCTGCACAACGCCCACAAGGTGTTGCTCAGTGTCGCGTGCATCCTGGCCCAGGAG	Coenzyme A synthase
COL10A1	NM_000493.3		AACTTGGTTCATGGAGTGTTTTACGCTGAACGATACCAAATGCCCACAGGCATAAAAGGCCCACTACCCAACACCAAGACACAGTTCTTCATTCCCTACA	collagen type X alpha 1
COL11A1	NM_001854.3	COLL6, STL2, CO11A1	TAATGAGCATGGTATTCAGCAAATTGGTGTTGAGGTTGGGAGATCACCTGTTTTTCTGTTTGAAGACCACACTGGAAAACCTGCCCCAGAAGACTATCCC	collagen type XI alpha 1
COL12A1	NM_004370.5	COL12A1L	GGTACCAATCCCCGGGAATACCAATTATGCCATTCTTAGGAATCTGCAGCCAGATACCTCATACACTGTGACTGTAGTTCCCGTTTATACTGAAGGTGAT	collagen type XII alpha 1
COL14A1	NM_021110.1	UND	CTTTAAGTCCACCAAGAAACCTGAGAATCTCCAATGTTGGCTCTAACAGTGCTCGATTAACCTGGGACCCAACTTCAAGACAGATCAATGGTTATCGAAT	collagen type XIV alpha 1
COL15A1	NM_001855.2		CCCAATACCCGTCCGACCACACTGCAAAATGCCAGTTGATACTGCTCATCCTGGGAGTCCAGAGCTCATCACTTTTCACGGTGTTAAAGGAGAGAAAGGA	collagen type XV alpha 1
COL17A1	NM_000494.3	BPAG2, BP180	TGACACTTGATGGGGGTGTGTTCTGGTTACTGTTCTAAGGCTGTGCCATCAGCTCCTTCCTCCCCTGTTCATTCTGCATTCTCTAGTCAGTTGGCTAAGA	collagen type XVII alpha 1
COL1A2	NM_000089.3	OI4	CCAATGGATTTGCTGGTCCTGCTGGTGCTGCTGGTCAACCTGGTGCTAAAGGAGAAAGAGGAGCCAAAGGGCCTAAGGGTGAAAACGGTGTTGTTGGTCC	collagen type I alpha 2
COL3A1	NM_000090.3	EDS4A	TTGGCACAACAGGAAGCTGTTGAAGGAGGATGTTCCCATCTTGGTCAGTCCTATGCGGATAGAGATGTCTGGAAGCCAGAACCATGCCAAATATGTGTCT	collagen type III alpha 1
COL4A1	NM_001845.4		TGGGCTTAAGTTTTCAAGGACCAAAAGGTGACAAGGGTGACCAAGGGGTCAGTGGGCCTCCAGGAGTACCAGGACAAGCTCAAGTTCAAGAAAAAGGAGA	collagen type IV alpha 1
COL4A2	NM_001846.2	FLJ22259, DKFZp686I14213	GGCATTTCCTTGAAGGGAGAAGAAGGAATCATGGGCTTTCCTGGACTGAGGGGTTACCCTGGCTTGAGTGGTGAAAAAGGATCACCAGGACAGAAGGGAA	collagen type IV alpha 2
CPA3	NM_001870.2		ACCCACCACGTAGCTGCTAATATGATGGTGGATTTCCGAGTTAGTGAGAAGGAATCCCAAGCCATCCAGTCTGCCTTGGATCAAAATAAAATGCACTATG	carboxypeptidase A3
CRABP2	NM_001199723.1	CRABP-II	TCCCCTACACCAACAAAGAGGAATGGCTGCAAGAGCCCAGATCACCCATTCCGGGTTCACTCCCCGCCTCCCCAAGTCAGCAGTCCTAGCCCCAAACCAG	cellular retinoic acid binding protein 2
CREM	NM_181571.2	hCREM-2	CACTGGTGACATGCCAACTTACCAGATCCGAGCTCCTACTGCTGCTTTGCCACAGGGAGTGGTGATGGCTGCATCGCCCGGAAGTTTGCACAGTCCCCAG	cAMP responsive element modulator	sub-maximal variant coverage due to non-overlapping transcripts
CRIP1	NM_001311.4	CRIP	CAACCACCCCTGCTACGCAGCCATGTTTGGGCCTAAAGGCTTTGGGCGGGGCGGAGCCGAGAGCCACACTTTCAAGTAAACCAGGTGGTGGAGACCCCAT	cysteine rich protein 1
CSF1	NM_000757.4	M-CSF, MCSF, MGC31930	TTTCTATGAGACACCTCTCCAGTTGCTGGAGAAGGTCAAGAATGTCTTTAATGAAACAAAGAATCTCCTTGACAAGGACTGGAATATTTTCAGCAAGAAC	colony stimulating factor 1
CSF1R	NM_005211.2	FMS, C-FMS, CSFR, CD115	CATACTGGTACTGCTGTAATGAGCCAAGTGGCAGCTAAAAGTTGGGGGTGTTCTGCCCAGTCCCGTCATTCTGGGCTAGAAGGCAGGGGACCTTGGCATG	colony stimulating factor 1 receptor
CSF2	NM_000758.2	GM-CSF, GMCSF	AGATGAGGCTGGCCAAGCCGGGGAGCTGCTCTCTCATGAAACAAGAGCTAGAAACTCAGGATGGTCATCTTGGAGGGACCAAGGGGTGGGCCACAGCCAT	colony stimulating factor 2
CSF2RA	NM_006140.3	CSF2R, CD116	AGAAGGAGGGAGATCCGGTGTCCTTATTACATACAAGACTCAGGAACCCATGTGGGATGTCACCTGGATAACCTGTCAGGATTAACGTCTCGCAATTACT	colony stimulating factor 2 receptor alpha subunit
CSF3	NM_000759.3	GCSF, G-CSF, C17orf33, MGC45931	CCTGCATTTCTGAGTTTCATTCTCCTGCCTGTAGCAGTGAGAAAAAGCTCCTGTCCTCCCATCCCCTGGACTGGGAGGTAGATAGGTAAATACCAAGTAT	colony stimulating factor 3
CSF3R	NM_000760.3	CD114, GCSFR	AGGCCCTTTCAGCTCTATGAGATCATCGTGACTCCCTTGTACCAGGACACCATGGGACCCTCCCAGCATGTCTATGCCTACTCTCAAGAAATGGCTCCCT	colony stimulating factor 3 receptor
CSTB	NM_000100.2	EPM1, STFB, CST6, PME	AATCTCTCCCTCATGAAAACAAGCCCTTGACCTTATCTAACTACCAGACCAACAAAGCCAAGCATGATGAGCTGACCTATTTCTGATCCTGACTTTGGAC	cystatin B
CTGF	NM_001901.2	IGFBP8, CCN2	ACCACCCTGCCGGTGGAGTTCAAGTGCCCTGACGGCGAGGTCATGAAGAAGAACATGATGTTCATCAAGACCTGTGCCTGCCATTACAACTGTCCCGGAG	connective tissue growth factor
CTLA4	NM_005214.3	CELIAC3, IDDM12, CD152, CD, GSE, CD28, ICOS	AGTCTGTGCGGCAACCTACATGATGGGGAATGAGTTGACCTTCCTAGATGATTCCATCTGCACGGGCACCTCCAGTGGAAATCAAGTGAACCTCACTATC	cytotoxic T-lymphocyte associated protein 4
CTNNB1	NM_001098210.1	CTNNB, beta-catenin, armadillo	TCTTGCCCTTTGTCCCGCAAATCATGCACCTTTGCGTGAGCAGGGTGCCATTCCACGACTAGTTCAGTTGCTTGTTCGTGCACATCAGGATACCCAGCGC	catenin beta 1
CTSA	NM_001127695.1	GSL, PPGB	TGCCACAATGGGACATGTGCAACTTTCTGGTAAACTTACAGTACCGCCGTCTCTACCGAAGCATGAACTCCCAGTATCTGAAGCTGCTTAGCTCACAGAA	cathepsin A
CTSD	NM_001909.3	CPSD, CLN10	GAAGCCGGCGGCCCAAGCCCGACTTGCTGTTTTGTTCTGTGGTTTTCCCCTCCCTGGGTTCAGAAATGCTGCCTGCCTGTCTGTCTCTCCATCTGTTTGG	cathepsin D
CTSG	NM_001911.2	CG	AGTCCAGCAGGTCAGAGCAGATGTGGAGGGTTCCTGGTGCGAGAAGACTTTGTGCTGACAGCAGCTCATTGCTGGGGAAGCAATATAAATGTCACCCTGG	cathepsin G
CTSL	NM_001912.4	CTSL1, FLJ31037	TGTGGGGCCCATTTCTGTTGCTATTGATGCAGGTCATGAGTCCTTCCTGTTCTATAAAGAAGGCATTTATTTTGAGCCAGACTGTAGCAGTGAAGACATG	cathepsin L
CTSS	NM_004079.3		ATGACAACGGCTTTCCAGTACATCATTGATAACAAGGGCATCGACTCAGACGCTTCCTATCCCTACAAAGCCATGGATCAGAAATGTCAATATGACTCAA	cathepsin S
CTTNBP2	NM_033427.2	CORTBP2, C7orf8, KIAA1758, Orf4	CACGGAGGGCTTGAGCCAGAAAGGAGAGACAAGTGCAATCGGACTGTGCATGATGTTGCCACTGATGACTGCAAGCATTTGCTGGAGAATCTGAATGCTC	cortactin binding protein 2
CX3CL1	NM_002996.3	SCYD1, NTN, C3Xkine, ABCD-3, CXC3C, CXC3, fractalkine, neurotactin	CCCCGGAGCTGTGGTAGTAATTCATATGTCCTGGTGCCCGTGTGAACTCCTCTGGCCTGTGTCTAGTTGTTTGATTCAGACAGCTGCCTGGGATCCCTCA	chemokine (C-X3-C motif) ligand 1
CX3CR1	NM_001337.3	GPR13, CMKBRL1, CMKDR1, V28, CCRL1	GGGCGCTCAGTCCACGTTGATTTCTCCTCATCTGAATCACAAAGGAGCAGGCATGGAAGTGTTCTGAGCAGCAATTTTACTTACCACACGAGTGATGGAG	chemokine (C-X3-C motif) receptor 1
CXCL1	NM_001511.1	MGSA, GRO1, FSP, SCYB1, GROa, MGSA-a, NAP-3	TATGTTAATATTTCTGAGGAGCCTGCAACATGCCAGCCACTGTGATAGAGGCTGGCGGATCCAAGCAAATGGCCAATGAGATCATTGTGAAGGCAGGGGA	chemokine (C-X-C motif) ligand 1 (melanoma growth stimulating activity, alpha)
CXCL10	NM_001565.3	INP10, SCYB10, IFI10, IP-10, crg-2, mob-1, C7, gIP-10	GTACCTCTCTCTAGAACTGTACGCTGTACCTGCATCAGCATTAGTAATCAACCTGTTAATCCAAGGTCTTTAGAAAAACTTGAAATTATTCCTGCAAGCC	chemokine (C-X-C motif) ligand 10
CXCL11	NM_005409.4	SCYB9B, SCYB11, H174, b-R1, I-TAC, IP-9	TTCAAAAGAGGACGCTGTCTTTGCATAGGCCCTGGGGTAAAAGCAGTGAAAGTGGCAGATATTGAGAAAGCCTCCATAATGTACCCAAGTAACAACTGTG	chemokine (C-X-C motif) ligand 11
CXCL12	NM_199168.3	SDF1A, SDF1B, SDF1, SCYB12, SDF-1a, SDF-1b, PBSF, TLSF-a, TLSF-b, TPAR1	CCGCCCGCCCGCCCGCCCGCGCCATGAACGCCAAGGTCGTGGTCGTGCTGGTCCTCGTGCTGACCGCGCTCTGCCTCAGCGACGGGAAGCCCGTCAGCCT	chemokine (C-X-C motif) ligand 12
CXCL13	NM_006419.2	SCYB13, BLC, BCA-1, BLR1L, ANGIE, ANGIE2	AGACGCTTCATTGATCGAATTCAAATCTTGCCCCGTGGGAATGGTTGTCCAAGAAAAGAAATCATAGTCTGGAAGAAGAACAAGTCAATTGTGTGTGTGG	chemokine (C-X-C motif) ligand 13
CXCL14	NM_004887.4	SCYB14, BRAK, NJAC, bolekine, Kec, MIP-2g, BMAC, KS1	CCATACGTCACTATACATCTGAGCTTTATAAGCGCCCGGGAGGAACAATGAGCTTGGTGGACACATTTCATTGCAGTGTTGCTCCATTCCTAGCTTGGGA	chemokine (C-X-C motif) ligand 14
CXCL16	NM_001100812.1	SR-PSOX, CXCLG16, SRPSOX	CCATGGGTTCAGGAATTGATGAGCTGTCTTGATCTCAAAGAATGTGGACATGCTTACTCGGGGATTGTGGCCCACCAGAAGCATTTACTTCCTACCAGCC	chemokine (C-X-C motif) ligand 16
CXCL2	NM_002089.3	GRO2, SCYB2, GROb, MIP-2a, MGSA-b, CINC-2a	ATCACATGTCAGCCACTGTGATAGAGGCTGAGGAATCCAAGAAAATGGCCAGTGAGATCAATGTGACGGCAGGGAAATGTATGTGTGTCTATTTTGTAAC	chemokine (C-X-C motif) ligand 2
CXCL3	NM_002090.2	GRO3, SCYB3, GROg, MIP-2b, CINC-2b	TCCCTGCCCTTACCAGAGCTGAAAATGAAAAAGAGAACAGCAGCTTTCTAGGGACAGCTGGAAAGGACTTAATGTGTTTGACTATTTCTTACGAGGGTTC	chemokine (C-X-C motif) ligand 3
CXCL5	NM_002994.3	SCYB5, ENA-78	AGAGAGCTGCGTTGCGTTTGTTTACAGACCACGCAAGGAGTTCATCCCAAAATGATCAGTAATCTGCAAGTGTTCGCCATAGGCCCACAGTGCTCCAAGG	chemokine (C-X-C motif) ligand 5
CXCL6	NM_002993.3	SCYB6, GCP-2, CKA-3	AGTAACAAAAAAGACCATGCATCATAAAATTGCCCAGTCTTCAGCGGAGCAGTTTTCTGGAGATCCCTGGACCCAGTAAGAATAAGAAGGAAGGGTTGGT	chemokine (C-X-C motif) ligand 6
CXCL8	NM_000584.2	IL8, SCYB8, LUCT, LECT, MDNCF, TSG-1, IL-8, NAP-1, 3-10C, MONAP, AMCF-I, LYNAP, NAF, b-ENAP, GCP-1, K60, GCP1, NAP1	ACAGCAGAGCACACAAGCTTCTAGGACAAGAGCCAGGAAGAAACCACCGGAAGGAACCATCTCACTGTGTGTAAACATGACTTCCAAGCTGGCCGTGGCT	chemokine (C-X-C motif) ligand 8
CXCL9	NM_002416.1	CMK, MIG, SCYB9, Humig, crg-10	CACCATCTCCCATGAAGAAAGGGAACGGTGAAGTACTAAGCGCTAGAGGAAGCAGCCAAGTCGGTTAGTGGAAGCATGATTGGTGCCCAGTTAGCCTCTG	chemokine (C-X-C motif) ligand 9
CXCR1	NM_000634.2	CMKAR1, IL8RA, CKR-1, CDw128a, CD181	GCAGCCACCAGTCCATTGGGCAGGCAGATGTTCCTAATAAAGCTTCTGTTCCGTGCTTGTCCCTGTGGAAGTATCTTGGTTGTGACAGAGTCAAGGGTGT	chemokine (C-X-C motif) receptor 1
CXCR2	NM_001168298.1	IL8RB, CMKAR2, CD182	CCCAGAAGCGCTACTTGGTCAAATTCATATGTCTCAGCATCTGGGGTCTGTCCTTGCTCCTGGCCCTGCCTGTCTTACTTTTCCGAAGGACCGTCTACTC	chemokine (C-X-C motif) receptor 2
CXCR3	NM_001504.1	GPR9, CKR-L2, CMKAR3, IP10-R, MigR, CD183	GTGAGTGACCACCAAGTGCTAAATGACGCCGAGGTTGCCGCCCTCCTGGAGAACTTCAGCTCTTCCTATGACTATGGAGAAAACGAGAGTGACTCGTGCT	chemokine (C-X-C motif) receptor 3
CXCR4	NM_003467.2	LESTR, NPY3R, HM89, NPYY3R, D2S201E, fusin, HSY3RR, NPYR, CD184	ATTGATGTGTGTCTAGGCAGGACCTGTGGCCAAGTTCTTAGTTGCTGTATGTCTCGTGGTAGGACTGTAGAAAAGGGAACTGAACATTCCAGAGCGTGTA	chemokine (C-X-C motif) receptor 4
CXCR5	NM_001716.3	BLR1, MDR15, CD185	ACGTCCCTTTTTTCTCTGAGTATCTCCTCGCAAGCTGGGTAATCGATGGGGGAGTCTGAAGCAGATGCAAAGAGGCAAGAGGCTGGATTTTGAATTTTCT	chemokine (C-X-C motif) receptor 5
CXCR6	NM_006564.1	TYMSTR, STRL33, BONZO, CD186	TTACCATGAAGACTATGGGTTCAGCAGTTTCAATGACAGCAGCCAGGAGGAGCATCAAGACTTCCTGCAGTTCAGCAAGGTCTTTCTGCCCTGCATGTAC	chemokine (C-X-C motif) receptor 6
CYBB	NM_000397.3	CGD, GP91-PHOX, NOX2	TTTGAAGCATGAAAAAAGAGGGTTGGAGGTGGAGAATTAACCTCCTGCCATGACTCTGGCTCATCTAGTCCTGCTCCTTGTGCTATAAAATAAATGCAGA	cytochrome b-245, beta polypeptide
CYP1B1	NM_000104.3	GLC3A, CP1B	AGAACTTTGATCCAGCTCGATTCTTGGACAAGGATGGCCTCATCAACAAGGACCTGACCAGCAGAGTGATGATTTTTTCAGTGGGCAAAAGGCGGTGCAT	cytochrome P450 family 1 subfamily B member 1
CYP3A4	NM_017460.5	CYP3A3	ACCATAAGGGCTTTTGTATGTTTGACATGGAATGTCATAAAAAGTATGGAAAAGTGTGGGGCTTTTATGATGGTCAACAGCCTGTGCTGGCTATCACAGA	cytochrome P450 family 3 subfamily A member 4
CYR61	NM_001554.3	IGFBP10, GIG1, CCN1	AAGGGAGAAGAGTGTCAGAATCAGAATCATGGAGAAAATGGGCGGGGGTGGTGTGGGTGATGGGACTCATTGTAGAAAGGAAGCCTTGCTCATTCTTGAG	cysteine rich angiogenic inducer 61
CYSLTR1	NM_006639.2	CysLT1, CysLT(1), CYSLT1R	AAAGAAGCTTGCCTATAGAGCAGGCACTCTGTGAATGGACTGTGCTTTTACGACCCTACAGGGTATCAAGATACTGTGCAGCTCGCCAACAAGGATTAAT	cysteinyl leukotriene receptor 1
CYTIP	NM_004288.4	PSCDBP, B3-1, HE, CYBR, CASP, CYTHIP	AGCAGAAAGGGAAGTGTCCGAAAGCAACTCTTGAAATTTATCCCTGGCCTTCATCGTGCTGTGGAAGAGGAAGAAAGTCGCTTTTGACGGATTGTGGTGT	cytohesin 1 interacting protein
DAGLB	NM_139179.3	KCCR13L, DAGLBETA	GTGGATTGGCATTCTGACGTTGTATCTCATGCACAGAGGAAAGCTGGACTGTGCTGGTGGAGCCTTGCTCAGCAGTTACTTGATCGTCCTCATGATTCTC	diacylglycerol lipase, beta
DAXX	NM_001350.3	DAP6	CTCTTCCAGGAAGCAATCAGAGGAGCCCTTCACCACTGTCTTAGAGAATGGAGCAGGCATGGTCTCTTCTACTTCCTTCAATGGAGGCGTCTCTCCTCAC	death-domain associated protein
DDR2	NM_006182.2	TYRO10, NTRKR3, TKT	TGACAGTCAGCCTTTCCCTGCCAAGTGATTCTAGCATGTTCAACAATAACCGCTCCTCATCACCTAGTGAACAAGGGTCCAACTCGACTTACGATCGCAT	discoidin domain receptor tyrosine kinase 2
DES	NM_001927.3	CMD1I, CSM1, CSM2	AAGCAGAGAACAATTTGGCTGCCTTCCGAGCGGACGTGGATGCAGCTACTCTAGCTCGCATTGACCTGGAGCGCAGAATTGAATCTCTCAACGAGGAGAT	desmin
DHRS3	NM_004753.4	retSDR1, Rsdr1, SDR1, RDH17, SDR16C1	TGCATGCCCTCGTTATCTTGAAAAGCATACTTCCACAGGCTGCACTCGAGGAGATCCACAAATTCTCAGGAACCTACACCTGCATGAACACTTTCAAAGG	dehydrogenase/reductase (SDR family) member 3
DNAJB6	NM_005494.2	LGMD1D, MRJ	TTACTTCATTTGGGTCACTAGGTCACGGGGGCCTCACTTCATTCTCTTCCACGTCATTTGGTGGTAGTGGCATGGGCAACTTCAAATCGATATCAACTTC	DnaJ heat shock protein family (Hsp40) member B6
DPP4	NM_001935.3	CD26, ADCP2, DPPIV	CAGCAGTCAGCTCAGATCTCCAAAGCCCTGGTCGATGTTGGAGTGGATTTCCAGGCAATGTGGTATACTGATGAAGACCATGGAATAGCTAGCAGCACAG	dipeptidyl peptidase 4
DUSP1	NM_004417.2	PTPN10, HVH1, CL100, MKP-1	TCAAGAATGCTGGAGGAAGGGTGTTTGTCCACTGCCAGGCAGGCATTTCCCGGTCAGCCACCATCTGCCTTGCTTACCTTATGAGGACTAATCGAGTCAA	dual specificity phosphatase 1
DUSP2	NM_004418.3	PAC-1	CTGGCCCTCATTCGGGGTCGGGAACCAAGGGTGTGTCTGCTCTTTCCCTCCCCATCCTCTGGCAGAAATCAGCTAGACGCTATACCGTGGACTCTCCCTG	dual specificity phosphatase 2
DUSP6	NM_001946.2	MKP-3, PYST1	ATGTGACAACAGGGTTCCAGCACAGCAGCTGTATTTTACCACCCCTTCCAACCAGAATGTATACCAGGTGGACTCTCTGCAATCTACGTGAAAGACCCCA	dual specificity phosphatase 6
EDN1	NM_001168319.1	ET1	GAGAATTTACTTCCCACAAAGGCAACAGACCGTGAAAATAGATGCCAATGTGCTAGCCAAAAAGACAAGAAGTGCTGGAATTTTTGCCAAGCAGGAAAAG	endothelin 1
EGF	NM_001963.4		GGAGTGAAGGCTCTGTTGGAGACATCAGAGAAAATAACAGCTGTGTCATTGGATGTGCTTGATAAGCGGCTGTTTTGGATTCAGTACAACAGAGAAGGAA	epidermal growth factor
EGR2	NM_000399.3	KROX20	GGTGGAGCTAGCACTGCCCCCTTTCCACCTAGAAGCAGGTTCTTCCTAAAACTTAGCCCATTCTAGTCTCTCTTAGGTGAGTTGACTATCAACCCAAGGC	early growth response 2
EGR3	NM_004430.2	PILOT	CGTACAGGGTGGCTCCTTTGAAGTGGAGTAATAGGGAAGGTTGCTCTCTGCCACAGCTTGCAGCATGGTCTTGACTGAATGTACTGTTCCTGTTAGCGTT	early growth response 3
EIF4EBP2	NM_004096.4		TGAGAGGGGTGGTAAGACATGGCAATTCCCAGGAGTAGTAGAAAATAATATGCCTGACTACCAACAGCTCAAGTATGCTTATTTGCACATCCTAGACTTG	eukaryotic translation initiation factor 4E binding protein 2
ELANE	NM_001972.2	ELA2, NE, HNE, HLE	ACTTCTGCGGCGCCACCCTGATTGCGCCCAACTTCGTCATGTCGGCCGCGCACTGCGTGGCGAATGTAAACGTCCGCGCGGTGCGGGTGGTCCTGGGAGC	elastase, neutrophil expressed
ELL2	NM_012081.5		CCGTCTCAGAATGCTGCAGGCACCAGCCGTTCAGAATCTCCTGTATGTTCTAGTAGAGACGCTGTATCTTCTCCTCAGAAACGGCTTTTGGATTCAGAGT	elongation factor RNA for polymerase II 2
ELOVL6	NM_001130721.1	FLJ23378, MGC5487, LCE	GCAAACACAAAACCCAAGGCAGCTTAGGGATAATTAGGTTGATTTAACCCAGTAAGTTTATGATCCTTTTAGGGTGAGGACTCACTGAGTGCACCTCCAT	ELOVL fatty acid elongase 6
EMP1	NM_001423.1	TMP, CL-20	AGCAAAAACTCTTGTGGTACCTAGTCAGATGGTAGACGAGCTGTCTGCTGCCGCAGGAGCACCTCTATACAGGACTTAGAAGTAGTATGTTATTCCTGGT	epithelial membrane protein 1
EN1	NM_001426.3		GCAGCATTTTTGAAAAGGGAGAAAGACTCGGACAGGTGCTATCGAAAAATAAGATCCATTCTCTATTCCCAGTATAAGGGACGAAACTGCGAACTCCTTA	engrailed homeobox 1
ENC1	NM_003633.2	NRPB, PIG10, ENC-1, TP53I10, KLHL37	GGGCTGTAGTTGGGCCTAAATAAATGAGCTGTTGGAAGAAAAGAATCACAGTACTTTCCAGCAGTCAGTCCCTGGTTCCTAGATGTGTTCTAAGCAATGC	ectodermal-neural cortex 1
ENPEP	NM_001977.3	gp160, CD249	GCCTGGAATTGGATACAACTCAACTGGGACTATCTAGTCAACAGATATACACTCAATAACAGAAACCTTGGCCGAATTGTCACAATAGCAGAGCCATTCA	glutamyl aminopeptidase
ENPP2	NM_001040092.2	PDNP2, ATX, PD-IALPHA	CATCATATACTGTTTCCAAACAGGCTGAGGTTTCCAGCGTTCCTGACCATCTGACCAGTTGCGTCCGGCCTGATGTCCGTGTTTCTCCGAGTTTCAGTCA	ectonucleotide pyrophosphatase/phosphodiesterase 2
EPHB6	NM_004445.3	HEP	AAGAAGCTGCTGCACCACATCCAGCTCCTTCAGCAACACCTGAGGCAGCAGGGCTCAGTGGAGGTCTGAGAATGACGATACCCGTGACTCAGCCCTGGAC	EPH receptor B6
EPX	NM_000502.4	EPO, EPP, EPX-PEN	GACAGGTTCTGGTGGCAGAAACGAGGTGTTTTCACCAAAAGACAGCGCAAGGCCCTGAGCAGAATTTCCTTGTCTCGAATTATATGTGACAATACCGGTA	eosinophil peroxidase
ERCC1	NM_001983.3	RAD10	CCTCGGCAGAGGGGCAATCCCGTACTGAAGTTCGTGCGCAATGTGCCCTGGGAATTTGGCGACGTAATTCCCGACTATGTGCTGGGCCAGAGCACCTGTG	excision repair cross-complementation group 1
ERG	NM_001136155.1	erg-3, p55	GCGGTGAAAGAATATGGCCTTCCAGACGTCAACATCTTGTTATTCCAGAACATCGATGGGAAGGAACTGTGCAAGATGACCAAGGACGACTTCCAGAGGC	v-ets avian erythroblastosis virus E26 oncogene homolog	sub-maximal variant coverage due to non-overlapping transcripts
ETS1	NM_005238.3	EWSR2, FLJ10768, ETS-1	AGGCAGTGGACCAATCCAGCTATGGCAGTTTCTTCTGGAATTACTCACTGATAAATCCTGTCAGTCTTTTATCAGCTGGACAGGAGATGGCTGGGAATTC	v-ets avian erythroblastosis virus E26 oncogene homolog 1
F11R	NM_144503.1	JAM1, PAM-1, JCAM, JAM-1, JAM-A, JAMA, CD321	GGAAGCAGAGGTGATTCATGGCTCTGTGAATTTGAGGTGAATGGTTCCTTATTGTCTAGGCCACTTGTGAAGAATATGAGTCAGTTATTGCCAGCCTTGG	F11 receptor
FABP4	NM_001442.2	A-FABP, aP2	GGTGGAATGCGTCATGAAAGGCGTCACTTCCACGAGAGTTTATGAGAGAGCATAAGCCAAGGGACGTTGACCTGGACTGAAGTTCGCATTGAACTCTACA	fatty acid binding protein 4
FADD	NM_003824.2	MORT1, GIG3	TGAGACTGCTAAGTAGGGGCAGTGATGGTTGCCAGGACGAATTGAGATAATATCTGTGAGGTGCTGATGAGTGATTGACACACAGCACTCTCTAAATCTT	Fas associated via death domain
FAF1	NM_007051.2	CGI-03, hFAF1, HFAF1s, UBXD12, UBXN3A	GCTTTTCAAGAGGCCTTCTATGTGAAAGCCCGAGATAGAAAGCTTCTTGCTATCTACCTCCACCATGATGAAAGTGTGTTAACCAACGTGTTCTGCTCAC	Fas associated factor 1
FAS	NM_000043.4	FAS1, APT1, TNFRSF6, CD95, APO-1	TATCGTCCAAAAGTGTTAATGCCCAAGTGACTGACATCAACTCCAAGGGATTGGAATTGAGGAAGACTGTTACTACAGTTGAGACTCAGAACTTGGAAGG	Fas cell surface death receptor
FASN	NM_004104.4	FAS, SDR27X1	GAGGTGCTTGGCTACGCACGGTCGCTTCCTGGAAATTGGCAAATTCGACCTTTCTCAGAACCACCCGCTCGGCATGGCTATCTTCCTGAAGAACGTGACA	fatty acid synthase
FBP1	NM_000507.3	FBP	AGTCATCCTTTGCCACGTGTGTTCTCGTGTCAGAAGAAGATAAACACGCCATCATAGTGGAACCGGAGAAAAGGGGTAAATATGTGGTCTGTTTTGATCC	fructose-bisphosphatase 1
FBXL7	NM_012304.3	KIAA0840, FBL7, FBL6	TCGACCTCTTCCAGGAGAACTGATTCTGTGGATGGATGTGATTTCAGGAGATTGTGCAGTGCCAGCATCAGTGCATAAAGGGTCCTGTATGTCCTTTGGC	F-box and leucine-rich repeat protein 7
FCAR	NM_002000.2	CD89	TGCTGAGATTATAGGCATGAGCCACCACGCCTGGCCAGATGCATGTTCAAACCAATCAAATGGTGTTTTCTTATGCAGGACTGATCGATTTGCACCCACC	Fc fragment of IgA receptor
FCER1A	NM_002001.2	FCE1A	GAATCCCCTACTCTACTGTGTGTAGCCTTACTGTTCTTCGCTCCAGATGGCGTGTTAGCAGTCCCTCAGAAACCTAAGGTCTCCTTGAACCCTCCATGGA	Fc fragment of IgE receptor Ia
FCER2	NM_002002.4	CD23A, FCE2, CLEC4J, CD23	AACTTGGAAAGCCACCACGGTGACCAGATGGCGCAGAAATCCCAGTCCACGCAGATTTCACAGGAACTGGAGGAACTTCGAGCTGAACAGCAGAGATTGA	Fc fragment of IgE receptor II
FCGR1A	NM_000566.3	CD64, CD64A	GAGGATGGAAATGTCCTTAAGCGCAGCCCTGAGTTGGAGCTTCAAGTGCTTGGCCTCCAGTTACCAACTCCTGTCTGGTTTCATGTCCTTTTCTATCTGG	Fc fragment of IgG receptor Ia
FCGR2A	NM_021642.3	FCG2, FCGR2A1, FCGR2, CD32, CD32A, IGFR2, CDw32	TGGAGACCCAAATGTCTCAGAATGTATGTCCCAGAAACCTGTGGCTGCTTCAACCATTGACAGTTTTGCTGCTGCTGGCTTCTGCAGACAGTCAAGCTGC	Fc fragment of IgG receptor IIa
FCGR2B	NM_001002273.1	FCG2, FCGR2, CD32, CD32B	AGGCTGACAAAGTTGGGGCTGAGAACACAATCACCTATTCACTTCTCATGCACCCGGATGCTCTGGAAGAGCCTGATGACCAGAACCGTATTTAGTCTCC	Fc fragment of IgG receptor IIb
FCGR3A	NM_000569.6	FCGR3, FCG3, CD16, CD16a	GGCAGTGTCAACCATCTCATCATTCTTTCCACCTGGGTACCAAGTCTCTTTCTGCTTGGTGATGGTACTCCTTTTTGCAGTGGACACAGGACTATATTTC	Fc fragment of IgG receptor IIIa	FCGR3B (NM_001271035;NM_001244753;NM_001271036;NM_001271037;NM_000570)
FCN1	NM_002003.3	FCNM	GACTGTCATGCTTCAAACCTCAATGGTCTCTACCTCATGGGACCCCATGAGAGCTATGCCAATGGTATCAACTGGAGTGCGGCGAAGGGGTACAAATATA	ficolin 1
FEM1C	NM_020177.2	KIAA1785, EUROIMAGE686608, EUROIMAGE783647, FEM1A	GACATAAATGGATCTAAAGACAGCAGTATTTAACGCAGCTCGGGATGGCAAACTCCGGCTTCTCACCAAATTGTTGGCAAGCAAATCCAAAGAGGAGGTT	fem-1 homolog c (C. elegans)
FGF10	NM_004465.1		TGGTGTCTTCCGTCCCTGTCACCTGCCAAGCCCTTGGTCAGGACATGGTGTCACCAGAGGCCACCAACTCTTCTTCCTCCTCCTTCTCCTCTCCTTCCAG	fibroblast growth factor 10
FGF18	NM_003862.1	FGF-18, ZFGF5	AATTCTACCTGTGCATGAACCGCAAAGGCAAGCTCGTGGGGAAGCCCGATGGCACCAGCAAGGAGTGTGTGTTCATCGAGAAGGTTCTGGAGAACAACTA	fibroblast growth factor 18
FGF2	NM_002006.4	FGFB	GTCCGGGAGAAGAGCGACCCTCACATCAAGCTACAACTTCAAGCAGAAGAGAGAGGAGTTGTGTCTATCAAAGGAGTGTGTGCTAACCGTTACCTGGCTA	fibroblast growth factor 2
FGF7	NM_002009.3	KGF	GAAAGGCTCAAGTTGCACCAGGCAGACAACAGACATGGAATTCTTATATATCCAGCTGTTAGCAACAAAACAAAAGTCAAATAGCAAACAGCGTCACAGC	fibroblast growth factor 7
FGFR1	NM_015850.3	FLT2, KAL2, H2, H3, H4, H5, CEK, FLG, BFGFR, N-SAM, CD331	CAGTGACCCGCAGCCGCACATCCAGTGGCTAAAGCACATCGAGGTGAATGGGAGCAAGATTGGCCCAGACAACCTGCCTTATGTCCAGATCTTGAAGACT	fibroblast growth factor receptor 1
FLNB	NM_001164317.1	FLN1L, LRS1, TAP, TABP, ABP-278, FH1	GGTTTGGAGAAATCTGGATGCATTGTCAACAACCTGGCCGAGTTCACTGTGGATCCTAAGGATGCTGGAAAAGCTCCCTTAAAGATATTTGCTCAGGATG	filamin B
FLRT2	NM_013231.4		AGGTAGTTACCCTGATTTGACCCTGTGTGGGAAATGCTGAAAGCACCAGGAGGAAGCCGGTTCCCGTGAGATAAGTTAACCCGGCCTGACAGAATCAAGA	fibronectin leucine rich transmembrane protein 2
FLT1	NM_002019.4	FLT, VEGFR1	AAGAAATGGCAAACAATTCTGCAGTACTTTAACCTTGAACACAGCTCAAGCAAACCACACTGGCTTCTACAGCTGCAAATATCTAGCTGTACCTACTTCA	fms related tyrosine kinase 1
FLT3	NM_004119.2	STK1, FLK2, CD135	GAAATTGAATATGAAAACCAAAAAAGGCTGGAAGAAGAGGAGGACTTGAATGTGCTTACATTTGAAGATCTTCTTTGCTTTGCATATCAAGTTGCCAAAG	fms related tyrosine kinase 3
FN1	NM_212482.1	MSF, CIG, LETS, GFND2, FINC	GGGAATGGACATGCATTGCCTACTCGCAGCTTCGAGATCAGTGCATTGTTGATGACATCACTTACAATGTGAACGACACATTCCACAAGCGTCATGAAGA	fibronectin 1
FOSB	NM_006732.1	G0S3, GOSB, GOS3, AP-1, MGC42291, DKFZp686C0818	ATATATGGATGTGTGTGTGTGCGTGCGCGTGAGTGTGTGAGCGCTTCTGCAGCCTCGGCCTAGGTCACGTTGGCCCTCAAAGCGAGCCGTTGAATTGGAA	FBJ murine osteosarcoma viral oncogene homolog B
FOSL1	NM_005438.3	fra-1	TATCCCACATCCAACTCCAGCAACTTCTTCTCCATCCCTCTAATGAGACTGACCATATTGTGCTTCACAGTAGAGCCAGCTTGGGGCCACCAAAGCTGCC	FOS like antigen 1
FPR1	NM_002029.3	FPR, FMLP	GCCATGGGAGGACATTGGCCTTTCGGCTGGTTCCTGTGCAAATTCGTCTTTACCATAGTGGACATCAACTTGTTCGGAAGTGTCTTCCTGATCGCCCTCA	formyl peptide receptor 1
FPR2	NM_001462.3	FPRL1, LXA4R, HM63, FPRH2, FMLPX, FPR2A, FMLP-R-II, ALXR	GATGGGGTCAGGGATATTTTGAGTTCTGTTCATCCTACCCTAATGCCAGTTCCAGCTTCATCTACCCTTGAGTCATATTGAGGCATTCAAGGATGCACAG	formyl peptide receptor 2
FPR3	NM_002030.3	FPRL2, FPRH1, FMLPY, RMLP-R-I	ACCAACTTCTCCATTCCTCTGAATGAAACTGAGGAGGTGCTCCCTGAGCCTGCTGGCCACACCGTTCTGTGGATCTTCTCATTGCTAGTCCACGGAGTCA	formyl peptide receptor 3
FSCN1	NM_003088.2	SNL, p55, FLJ38511	CCCTGCCCTCTTGTCTGCCACGGGGCGAGTCTGGCACCTCTTTCTTCTGACCTCAGACGGCTCTGAGCCTTATTTCTCTGGAAGCGGCTAAGGGACGGTT	fascin actin-bundling protein 1
FURIN	NM_002569.2	PCSK3, FUR, PACE, SPC1	GGGTCCCAGTGGGAGGGGCAGGCTGACATCTGTGTTTCAAGTGGGGCTCGCCATGCCGGGGGTTCATAGGTCACTGGCTCTCCAAGTGCCAGAGGTGGGC	furin (paired basic amino acid cleaving enzyme)
FUT4	NM_002033.3	CD15, FCT3A, ELFT, FUC-TIV	CTTCAACTGGACGCTCTCCTACCGGGCGGACTCGGACGTCTTTGTGCCTTATGGCTACCTCTACCCCAGAAGCCACCCCGGCGACCCGCCCTCAGGCCTG	fucosyltransferase 4
FYN	NM_002037.3	SYN, SLK, MGC45350	GTCTTTGGAGGTGTGAACTCTTCGTCTCATACGGGGACCTTGCGTACGAGAGGAGGAACAGGAGTGACACTCTTTGTGGCCCTTTATGACTATGAAGCAC	FYN proto-oncogene, Src family tyrosine kinase
FZD4	NM_012193.2	EVR1, CD344	CCACAGCTCCAGGAACCTTGAAGCCAATCTGGGGGACTTTCAGATGTTTGACAAAGAGGTACCAGGCAAACTTCCTGCTACACATGCCCTGAATGAATTG	frizzled class receptor 4
FZD6	NM_003506.2	Hfz6	TTGGAGTCTTCAGCGGCTTGTATCTTGTGCCATTAGTGACACTTCTCGGATGTTACGTCTATGAGCAAGTGAACAGGATTACCTGGGAGATAACTTGGGT	frizzled class receptor 6
FZD9	NM_003508.2	FZD3, CD349	CCTGCCCGCGCTCAAGACCATCGTCATCCTGACCCTGCGCAAGGTGGCGGGTGATGAGCTGACTGGGCTTTGCTACGTGGCCAGCACGGATGCAGCAGCG	frizzled class receptor 9
GADD45B	NM_015675.2	MYD118, GADD45BETA, DKFZP566B133	TGTGGACCCAGACAGCGTGGTCCTCTGCCTCTTGGCCATTGACGAGGAGGAGGAGGATGACATCGCCCTGCAAATCCACTTCACGCTCATCCAGTCCTTC	growth arrest and DNA damage inducible beta
GATA1	NM_002049.2	GF1, ERYF1, NFE1, GATA-1, NF-E1	TGCGGAAGGATGGTATTCAGACTCGAAACCGCAAGGCATCTGGAAAAGGGAAAAAGAAACGGGGCTCCAGTCTGGGAGGCACAGGAGCAGCCGAAGGACC	GATA binding protein 1 (globin transcription factor 1)
GATA2	NM_032638.3	NFE1B	GAAGAAGGAAGGGATCCAGACTCGGAACCGGAAGATGTCCAACAAGTCCAAGAAGAGCAAGAAAGGGGCGGAGTGCTTCGAGGAGCTGTCAAAGTGCATG	GATA binding protein 2
GATA3	NM_001002295.1	HDR	GTGCATGACTCACTGGAGGACTTCCCCAAGAACAGCTCGTTTAACCCGGCCGCCCTCTCCAGACACATGTCCTCCCTGAGCCACATCTCGCCCTTCAGCC	GATA binding protein 3
GATA6	NM_005257.3		GACAGTGGCGACTGCGCTGACAGAACGTGATTCTCGTGCCTTTATTTTGAAAGAGATGTTTTTCCCAAGAGGCTTGCTGAAAGAGTGAGAGAAGATGGAA	GATA binding protein 6
GCH1	NM_000161.2	GCH, DYT5, DYT14, GTPCH1, DYT5a	AGCACAGAATGAACTGACGGTGGAAGACATTATGAGCTGTGTCCAACGTTTTAACCAAAGCGTATCGTACCAACGATCTGTGAAAATGCACTGGAAGCTT	GTP cyclohydrolase 1
GEM	NM_005261.2	KIR	GGGAGAAGATACATATGAACGAACCCTGATGGTTGATGGGGAAAGTGCAACGATTATACTCCTGGATATGTGGGAAAATAAGGGGGAAAATGAATGGCTC	GTP binding protein overexpressed in skeletal muscle
GK5	NM_001039547.2	MGC40579	TCCATTAATTGGGTGGAAGATTGGGCAAGAAGTCGTATGCTTAGCTGAAAGCAATGCAGGAGACACTGGTACTGCCATAAAATGGGCTCAGCAGTTAGAC	glycerol kinase 5 (putative)
GLG1	NM_001145666.1	MG-160, ESL-1, CFR-1	TTGGAGCCAGATCTATACGAAGCCTGCAAGAGTGACATCAAAAACTTCTGTTCCGCTGTGCAATATGGCAACGCTCAGATTATCGAATGTCTGAAAGAAA	golgi glycoprotein 1
GNAI3	NM_006496.1	87U6	AGACCAGACACCTTTTGCTGTCTCATGGGGCAGCTACAAGCATGAACGGGACCAGGGAATGGCAGCAGCATGCAGAATCTTAGCACTCTTTAGCACAATA	guanine nucleotide binding protein (G protein), alpha inhibiting activity polypeptide 3
GOLIM4	NM_014498.3	GOLPH4, GPP130, GIMPC, P138	AGTTGCTGAGAAATCACATCGAAGAGCTGAAATGTAGCGGCACCCAATTTCTAGACAACGCTCAGCCAACGGATTCTTTTCAAGCTGCTCAAACATAAAT	golgi integral membrane protein 4
GPR183	NM_004951.3	EBI2	ACTGGAGAATCGGAGATGCCTTGTGTAGGATAACTGCGCTAGTGTTTTACATCAACACATATGCAGGTGTGAACTTTATGACCTGCCTGAGTATTGACCG	G protein-coupled receptor 183
GPR65	NM_003608.2	hTDAG8, TDAG8	GTACAGGCTATGCAATACCTTTGGTCACCATCCTGATCTGCAACCGGAAAGTCTACCAAGCTGTGCGGCACAATAAAGCCACGGAAAACAAGGAAAAGAA	G protein-coupled receptor 65
GRN	NM_002087.2	PCDGF, PGRN, CLN11	CGATCCTGCTTCCAAAGATCAGGTAACAACTCCGTGGGTGCCATCCAGTGCCCTGATAGTCAGTTCGAATGCCCGGACTTCTCCACGTGCTGTGTTATGG	granulin
GSN	NM_000177.4	DKFZp313L0718	GATGGGAAAATCTTTGTCTGGAAAGGCAAGCAGGCAAACACGGAGGAGAGGAAGGCTGCCCTCAAAACAGCCTCTGACTTCATCACCAAGATGGACTACC	gelsolin
GTF2H2	NM_001515.2	BTF2, TFIIH, BTF2P44, T-BTF2P44, p44	ATCATGTTAGTCCTCCTCCTGCTAGCTCAAGTTCTGAATGCTCACTTATTCGTATGGGATTTCCTCAGCACACCATTGCTTCTTTATCTGACCAGGATGC	general transcription factor IIH subunit 2	GTF2H2C (NM_001098728), GTF2H2C_2 (NM_001042490)
GZMA	NM_006144.2	HFSP, CTLA3	AGACCCTACATGGTCCTACTTAGTCTTGACAGAAAAACCATCTGTGCTGGGGCTTTGATTGCAAAAGACTGGGTGTTGACTGCAGCTCACTGTAACTTGA	granzyme A
HAVCR1	NM_001173393.1	HAVCR-1, TIM-1, TIM1, HAVCR, TIMD1, CD365, KIM1	GGGAATGACACCGTGACAGAGTCTTCAGATGGCCTTTGGAATAACAATCAAACTCAACTGTTCCTAGAACATAGTCTACTGACGGCCAATACCACTAAAG	hepatitis A virus cellular receptor 1
HAVCR2	NM_032782.3	Tim-3, TIM3, FLJ14428, TIMD3, CD366	TATATGAAGTGGAGGAGCCCAATGAGTATTATTGCTATGTCAGCAGCAGGCAGCAACCCTCACAACCTTTGGGTTGTCGCTTTGCAATGCCATAGATCCA	hepatitis A virus cellular receptor 2
HBEGF	NM_001945.1	HEGFL, DTS, DTR	TGAGAGTCACTTTATCCTCCAAGCCACAAGCACTGGCCACACCAAACAAGGAGGAGCACGGGAAAAGAAAGAAGAAAGGCAAGGGGCTAGGGAAGAAGAG	heparin binding EGF like growth factor
HDAC5	NM_005474.4	KIAA0600, NY-CO-9, FLJ90614	AGTGGTGATGCCCATTGCCCACGAGTTCTCACCTGATGTGGTCCTAGTCTCCGCCGGGTTTGATGCTGTTGAAGGACATCTGTCTCCTCTGGGTGGCTAC	histone deacetylase 5
HDAC6	NM_001321225.1	KIAA0901, JM21, HD6, FLJ16239, PPP1R90	CCCGGAAGGCCCTGAGCGGCTCCATGCCATCAAGGAGCAACTGATCCAGGAGGGCCTCCTAGATCGCTGCGTGTCCTTTCAGGCCCGGTTTGCTGAAAAG	histone deacetylase 6
HDC	NM_002112.3		ACCTTGGCCTGGTGGTTTTTCGTCTAAAGGGTCCTAATTGTCTCACAGAAAATGTGTTAAAGGAAATAGCTAAAGCTGGCCGTCTCTTCCTCATCCCGGC	histidine decarboxylase
HES1	NM_005524.2	HRY, FLJ20408, HES-1, Hes1, bHLHb39	GCTGGAGAGGCGGCTAAGGTGTTTGGAGGCTTCCAGGTGGTACCGGCTCCCGATGGCCAGTTTGCTTTCCTCATTCCCAACGGGGCCTTCGCGCACAGCG	hes family bHLH transcription factor 1
HES4	NM_001142467.1	bHLHb42	TGCAGGTGACGGCCGCGCTCAGCGCCGACCCCGCCGTTCTGGGCAAGTACCGCGCCGGCTTCCACGAGTGTCTGGCGGAGGTGAACCGCTTCCTGGCCGG	hes family bHLH transcription factor 4
HGF	NM_000601.4	DFNB39, SF, F-TCF, HGFB, HPTA	TCATTGGTAAAGGACGCAGCTACAAGGGAACAGTATCTATCACTAAGAGTGGCATCAAATGTCAGCCCTGGAGTTCCATGATACCACACGAACACAGCTT	hepatocyte growth factor
HIF1A	NM_001530.2	MOP1, HIF-1alpha, PASD8, HIF1, bHLHe78	ATGGATGATGACTTCCAGTTACGTTCCTTCGATCAGTTGTCACCATTAGAAAGCAGTTCCGCAAGCCCTGAAAGCGCAAGTCCTCAAAGCACAGTTACAG	hypoxia inducible factor 1, alpha subunit (basic helix-loop-helix transcription factor)
HIP1R	NM_003959.2	KIAA0655, HIP3, HIP12, FLJ14000, ILWEQ	TACCGCAGCAACATCCGGGAGATTGGAGACCTGTGGGGACATTTGCATGACCGCTACGGACAGCTGGTGAATGTCTACACCAAGCTGCTGCTGACCAAGA	huntingtin interacting protein 1 related
HIST1H1C	NM_005319.3	H1F2, H1.2, H1s-1, H1c	TTAAAAAGGCGGGCGGAACCAAACCTAAGAAGCCAGTTGGGGCAGCCAAGAAGCCCAAGAAGGCGGCTGGCGGCGCAACTCCGAAGAAGAGCGCTAAGAA	histone cluster 1, H1c
HIST2H2AA3	NM_003516.2	H2AFO, HIST2H2AA, H2A.2, H2A/q	GGGCGAGTGCATCGCTTGCTGCGCAAAGGCAACTACGCGGAGCGAGTGGGGGCCGGCGCGCCCGTCTACATGGCTGCGGTCCTCGAGTATCTGACCGCCG	histone cluster 2, H2aa3	HIST2H2AC (NM_003517)
HIVEP1	NM_002114.2	ZNF40, CIRIP, MBP-1, CRYBP1, PRDII-BF1, ZAS1, Schnurri-1, ZNF40A	GAGATAGAACATTCCTCAACAGAATCGAGCTTTGATTCCACTCTCTCCAGGAGTCTAAGTAGGGAGAGCAGTTTATCTCACACTTCAAGTTTCTCAGCCT	human immunodeficiency virus type I enhancer binding protein 1
HLA-DMA	NM_006120.3	D6S222E, RING6	TTATTTGACAAAGAGTTCTGCGAGTGGATGATCCAGCAAATAGGGCCAAAACTTGATGGGAAAATCCCGGTGTCCAGAGGGTTTCCTATCGCTGAAGTGT	major histocompatibility complex, class II, DM alpha
HLA-DMB	NM_002118.3	D6S221E, RING7	CCCGTGAGCTGGAAGGAACAGATTTAATATCTAGGGGCTGGGTATCCCCACATCACTCATTTGGGGGGTCAAGGGACCCGGGCAATATAGTATTCTGCTC	major histocompatibility complex, class II, DM beta
HLA-DOB	NM_002120.3		ACGGGACAGAAAAGGTGCAGTTTGTGGTCAGATTCATCTTTAACTTGGAGGAGTATGTACGTTTCGACAGTGATGTGGGGATGTTTGTGGCATTGACCAA	major histocompatibility complex, class II, DO beta
HLA-DPA1	NM_033554.2	HLA-DP1A	GGAGAGATCTGAACTCCAGCTGCCCTACAAACTCCATCTCAGCTTTTCTTCTCACTTCATGTGAAAACTACTCCAGTGGCTGACTGAATTGCTGACCCTT	major histocompatibility complex, class II, DP alpha 1
HLA-DPB1	NM_002121.4	HLA-DP1B	TCCAAATTGGATACTGCTGCCAAGAAGTTGCTCTGAAGTCAGTTTCTATCATTCTGCTCTTTGATTCAAAGCACTGTTTCTCTCACTGGGCCTCCAACCA	major histocompatibility complex, class II, DP beta 1
HLA-DQA1	NM_002122.3	HLA-DQA, CELIAC1	GGTGGCCTGAGTTCAGCAAATTTGGAGGTTTTGACCCGCAGGGTGCACTGAGAAACATGGCTGTGGCAAAACACAACTTGAACATCATGATTAAACGCTA	major histocompatibility complex, class II, DQ alpha 1
HLA-DQB1	NM_002123.3	HLA-DQB, IDDM1, CELIAC1	GGGGACCCGGGCGGAGTTGGACACGGTGTGCAGACACAACTACGAGGTGGCGTTCCGCGGGATCTTGCAGAGGAGAGTGGAGCCCACAGTGACCATCTCC	major histocompatibility complex, class II, DQ beta 1	probe will not target DQB1*02:01:01:01 allele due to significant sequence variability
HLA-DRA	NM_019111.3	HLA-DRA1	GGCCAACATAGCTGTGGACAAAGCCAACCTGGAAATCATGACAAAGCGCTCCAACTATACTCCGATCACCAATGTACCTCCAGAGGTAACTGTGCTCACG	major histocompatibility complex, class II, DR alpha
HLA-DRB3	NM_022555.3	HLA-DR3B	GGTCTGAATCTGCACAGAGCAAGATGCTGAGTGGAGTCGGGGGCTTTGTGCTGGGCCTGCTCTTCCTTGGGGCCGGGCTGTTCATCTACTTCAGGAATCA	major histocompatibility complex, class II, DR beta 3	HLA-DRB4 (NM_021983), HLA-DRB1 (NM_001243965;NM_002124), HLA-DRB5 (NM_002125)
HMGB1	NM_002128.4	HMG1, HMG3, SBP-1, DKFZp686A04236	TGGTGTTCTAACAGTATCCCCTAGAAGTTGGATGTCTAAAACTCAAGTAAATGGAAGTGGGAGGCAATTTAGATAAGTGTAAAGCCTTGTAACTGAAGAT	high mobility group box 1
HNF1B	NM_000458.3	TCF2, LFB3, VHNF1, HNF1beta, MODY5	GGCCTGGGCAGTCCGATGATGCCTGCTCTGAGCCCACCAACAAGAAGATGCGCCGCAACCGGTTCAAATGGGGGCCCGCGTCCCAGCAAATCTTGTACCA	HNF1 homeobox B
HOXD4	NM_014621.2	HOX4B, HOX4	TGTGAAAATTATGAGATGCTCACCAACCCGGTGATAAACTTGCTCCCTCGCCATTGGCTGGCCTGGTCACATGGCTGCCCAACTTTATTCAGTTGACAGC	homeobox D4
HPGD	NM_001145816.2	SDR36C1	ATCCAGTTGGTCTTTAGGGCACTGAAGGAAACTCTTCTTCAGAAATAACCTTTTAACTTTTCTTCTGTCAGCTGCCTGCCAATCACGGAGCCAGAGGCTG	hydroxyprostaglandin dehydrogenase 15-(NAD)
HPGDS	NM_014485.2	GSTS, PGDS, H-PGDS, PGD2, GSTS1-1, GSTS1	CAGATGTTCAATGAGCTGCTCACGTATAATGCGCCTCATCTTATGCAAGACTTGGACACATATTTAGGGGGGAGAGAATGGCTTATTGGTAACTCTGTAA	hematopoietic prostaglandin D synthase
HRAS	NM_005343.2	HRAS1	AGTACATGCGCACCGGGGAGGGCTTCCTGTGTGTGTTTGCCATCAACAACACCAAGTCTTTTGAGGACATCCACCAGTACAGGGAGCAGATCAAACGGGT	Harvey rat sarcoma viral oncogene homolog
HSPG2	NM_005529.5	SJS1, perlecan, PRCAN	CCGCTGTAAGAACAATGTGGTGGGGCGCTTGTGCAATGAATGTGCTGACGGCTCTTTCCACCTGAGTACCCGAAACCCCGATGGCTGCCTCAAGTGCTTC	heparan sulfate proteoglycan 2
ICAM1	NM_000201.2	BB2, CD54	GGGAAACTGGACGTGGCCAGAAAATTCCCAGCAGACTCCAATGTGCCAGGCTTGGGGGAACCCATTGCCCGAGCTCAAGTGTCTAAAGGATGGCACTTTC	intercellular adhesion molecule 1
ICOS	NM_012092.2	AILIM, CD278	AACTCTGGCACCCAGGCATGAAGCACGTTGGCCAGTTTTCCTCAACTTGAAGTGCAAGATTCTCTTATTTCCGGGACCACGGAGAGTCTGACTTAACTAC	inducible T-cell co-stimulator
ICOSLG	NM_015259.5	ICOSL, KIAA0653, GL50, B7-H2, B7RP-1, B7H2, B7RP1, ICOS-L, CD275	TGAGCTCACCTTCACGTGTACATCCATAAACGGCTACCCCAGGCCCAACGTGTACTGGATCAATAAGACGGACAACAGCCTGCTGGACCAGGCTCTGCAG	inducible T-cell co-stimulator ligand
ID1	NM_002165.2	dJ857M17.1.2, bHLHb24	CTGCCCCAGAACCGCAAGGTGAGCAAGGTGGAGATTCTCCAGCACGTCATCGACTACATCAGGGACCTTCAGTTGGAGCTGAACTCGGAATCCGAAGTTG	inhibitor of DNA binding 1, dominant negative helix-loop-helix protein
ID2	NM_002166.4	GIG8, bHLHb26	CGGATATCAGCATCCTGTCCTTGCAGGCTTCTGAATTCCCTTCTGAGTTAATGTCAAATGACAGCAAAGCACTGTGTGGCTGAATAAGCGGTGTTCATGA	inhibitor of DNA binding 2, dominant negative helix-loop-helix protein
ID3	NM_002167.3	HEIR-1, bHLHb25	AGGAAGCCTGTTTGCAATTTAAGCGGGCTGTGAACGCCCAGGGCCGGCGGGGGCAGGGCCGAGGCGGGCCATTTTGAATAAAGAGGCGTGCCTTCCAGGC	inhibitor of DNA binding 3, dominant negative helix-loop-helix protein
IDO1	NM_002164.3	IDO, INDO	CTATTATAAGATGCTCTGAAAACTCTTCAGACACTGAGGGGCACCAGAGGAGCAGACTACAAGAATGGCACACGCTATGGAAAACTCCTGGACAATCAGT	indoleamine 2,3-dioxygenase 1
IDO2	NM_194294.2	INDOL1	GTTCTGCCTGGGATCATCCAGGAAGGATCTCAGCCCTATTCATGTTTCTGCTCTACAGAGCACTATATTCTCCTTGTTGAGAGCTGTTGGCTTCACAAAG	indoleamine 2,3-dioxygenase 2
IER3	NM_003897.3	IEX-1, DIF-2, PRG1, IEX-1L	CGGGCGCCCCAGCGCCTCTCGCGGGCACCGAAAGCGCAGCCGCAGGGTTCTCTACCCTCGAGTGGTCCGGCGCCAGCTGCCAGTCGAGGAACCGAACCCA	immediate early response 3
IFIT1	NM_001548.3	G10P1, IFI56, IFNAI1, GARG-16	GAGAAAGGCATTAGATCTGGAAAGCTTGAGCCTCCTTGGGTTCGTCTACAAATTGGAAGGAAATATGAATGAAGCCCTGGAGTACTATGAGCGGGCCCTG	interferon induced protein with tetratricopeptide repeats 1
IFNA2	NM_000605.3	IFNA, IFN-alphaA	CAAACTTGCAAGAAAGTTTAAGAAGTAAGGAATGAAAACTGGTTCAACATGGAAATGATTTTCATTGATTCGTATGCCAGCTCACCTTTTTATGATCTGC	interferon, alpha 2
IFNAR1	NM_000629.2	IFNAR, IFRC	TGGTGTCTATAGTCCAGTACATTGTATAAAGACCACAGTTGAAAATGAACTACCTCCACCAGAAAATATAGAAGTCAGTGTCCAAAATCAGAACTATGTT	interferon alpha and beta receptor subunit 1
IFNAR2	NM_000874.3	IFNABR	AAATACCACAAGATCATTTTGTGACCTCACAGATGAGTGGAGAAGCACACACGAGGCCTATGTCACCGTCCTAGAAGGATTCAGCGGGAACACAACGTTG	interferon alpha and beta receptor subunit 2
IFNB1	NM_002176.2	IFNB, IFB, IFF	ACAGACTTACAGGTTACCTCCGAAACTGAAGATCTCCTAGCCTGTGCCTCTGGGACTGGACAATTGCTTCAAGCATTCTTCAACCAGCAGATGCTGTTTA	interferon, beta 1, fibroblast
IFNG	NM_000619.2		ATACTATCCAGTTACTGCCGGTTTGAAAATATGCCTGCAATCTGAGCCAGTGCTTTAATGGCATGTCAGACAGAACTTGAATGTGTCAGGTGACCCTGAT	interferon, gamma
IFNGR1	NM_000416.2	IFNGR, CD119	CTCTTTGGGTCAGAGTTAAAGCCAGGGTTGGACAAAAAGAATCTGCCTATGCAAAGTCAGAAGAATTTGCTGTATGCCGAGATGGAAAAATTGGACCACC	interferon gamma receptor 1
IGF1	NM_000618.3	IGF1A, IGFI, IGF-I	CGTGGATGAGTGCTGCTTCCGGAGCTGTGATCTAAGGAGGCTGGAGATGTATTGCGCACCCCTCAAGCCTGCCAAGTCAGCTCGCTCTGTCCGTGCCCAG	insulin like growth factor 1
IGF2	NM_000612.4	C11orf43, FLJ44734, IGF-II	TGGGGAAGTCGATGCTGGTGCTTCTCACCTTCTTGGCCTTCGCCTCGTGCTGCATTGCTGCTTACCGCCCCAGTGAGACCCTGTGCGGCGGGGAGCTGGT	insulin like growth factor 2
IKBKE	NM_014002.2	IKKE, IKK-i, KIAA0151	CCGCATCATCGAACGGCTAAATAGAGTCCCAGCACCTCCTGATGTCTGAGCTCCATGGGGCACATGAGGCATCCTGAAGCATTAGAATGATTCCAACACT	inhibitor of kappa light polypeptide gene enhancer in B-cells, kinase epsilon
IKZF1	NM_006060.4	ZNFN1A1, hIk-1, LyF-1, Hs.54452, IKAROS, PPP1R92	GTAAGCGATACTCCAGATGAGGGCGATGAGCCCATGCCGATCCCCGAGGACCTCTCCACCACCTCGGGAGGACAGCAAAGCTCCAAGAGTGACAGAGTCG	IKAROS family zinc finger 1
IL10	NM_000572.2	CSIF, TGIF, IL10A, IL-10	AAGGATCAGCTGGACAACTTGTTGTTAAAGGAGTCCTTGCTGGAGGACTTTAAGGGTTACCTGGGTTGCCAAGCCTTGTCTGAGATGATCCAGTTTTACC	interleukin 10
IL10RA	NM_001558.2	IL10R, HIL-10R, CDW210A, CD210a, CD210	TGCCCAGCCCTCCGTCTGTGTGGTTTGAAGCAGAATTTTTCCACCACATCCTCCACTGGACACCCATCCCAAATCAGTCTGAAAGTACCTGCTATGAAGT	interleukin 10 receptor subunit alpha
IL12A	NM_000882.2	NKSF1, CLMF, IL-12A, p35, NFSK	CTTTCTAGATCAAAACATGCTGGCAGTTATTGATGAGCTGATGCAGGCCCTGAATTTCAACAGTGAGACTGTGCCACAAAAATCCTCCCTTGAAGAACCG	interleukin 12A
IL12B	NM_002187.2	NKSF2, CLMF, IL-12B, NKSF, CLMF2	GCAAGGCTGCAAGTACATCAGTTTTATGACAATCAGGAAGAATGCAGTGTTCTGATACCAGTGCCATCATACACTTGTGATGGATGGGAACGCAAGAGAT	interleukin 12B
IL13	NM_002188.2	P600, IL-13, ALRH, BHR1, MGC116786, MGC116788, MGC116789	TTTCTTTCTGATGTCAAAAATGTCTTGGGTAGGCGGGAAGGAGGGTTAGGGAGGGGTAAAATTCCTTAGCTTAGACCTCAGCCTGTGCTGCCCGTCTTCA	interleukin 13
IL15	NM_172174.1	IL-15, MGC9721	AGGGTGATAGTCAAATTATGTATTGGTGGGGCTGGGTACCAATGCTGCAGGTCAACAGCTATGCTGGTAGGCTCCTGCCAGTGTGGAACCACTGACTACT	interleukin 15
IL15RA	NM_002189.3	CD215, IL-15RA	TCCACAGGGCCACAGCGACACCACTGTGGCTATCTCCACGTCCACTGTCCTGCTGTGTGGGCTGAGCGCTGTGTCTCTCCTGGCATGCTACCTCAAGTCA	interleukin 15 receptor subunit alpha
IL17RA	NM_014339.4	IL17R, hIL-17R, IL-17RA, CDw217, CD217	CTACTATGTGGCGGGCATTTGGGATACCAAGATAAATTGCATGCGGCATGGCCCCAGCCATGAAGGAACTTAACCGCTAGTGCCGAGGACACGTTAAACG	interleukin 17 receptor A
IL18	NM_001562.2	IGIF, IL1F4, IL-1g, IL-18	GACAGTCAGCAAGGAATTGTCTCCCAGTGCATTTTGCCCTCCTGGCTGCCAACTCTGGCTGCTAAAGCGGCTGCCACCTGCTGCAGTCTACACAGCTTCG	interleukin 18
IL18R1	NM_003855.3	IL1RRP, IL-1Rrp, CD218a	CAGTGGAATTAGGAAAAAACGTAAGGCTCAACTGCTCTGCTTTGCTGAATGAAGAGGATGTAATTTATTGGATGTTCGGGGAAGAAAATGGATCGGATCC	interleukin 18 receptor 1
IL1A	NM_000575.3	IL1, IL1F1, IL-1A, IL1-ALPHA	ACTCCATGAAGGCTGCATGGATCAATCTGTGTCTCTGAGTATCTCTGAAACCTCTAAAACATCCAAGCTTACCTTCAAGGAGAGCATGGTGGTAGTAGCA	interleukin 1 alpha
IL1B	NM_000576.2	IL1F2, IL-1B, IL1-BETA	GGGACCAAAGGCGGCCAGGATATAACTGACTTCACCATGCAATTTGTGTCTTCCTAAAGAGAGCTGTACCCAGAGAGTCCTGTGCTGAATGTGGACTCAA	interleukin 1 beta
IL1R1	NM_001320984.1	IL1R, IL1RA, D2S1473, CD121A	TCTACAGAACAAGCCTCCAGGATTCATCAACACAAAGAGAAACTTTGGTTTGTTCCTGCTAAGGTGGAGGATTCAGGACATTACTATTGCGTGGTAAGGA	interleukin 1 receptor, type I
IL1R2	NM_173343.1	IL1RB, CD121b	CCCTCAAGACCATATCAGCTTCTCTGGGGTCAAGACTGACAATCCCGTGTAAGGTGTTTCTGGGAACCGGCACACCCTTAACCACCATGCTGTGGTGGAC	interleukin 1 receptor, type II
IL1RAP	NM_001167928.1	IL-1RAcP, IL1R3, C3orf13	AAAGAACCAGGAGAGGAGCTACTCATTCCCTGTACGGTCTATTTTAGTTTTCTGATGGATTCTCGCAATGAGGTTTGGTGGACCATTGATGGAAAAAAAC	interleukin 1 receptor accessory protein
IL1RL1	NM_016232.4	ST2, FIT-1, ST2L, ST2V, DER4, T1, IL33R	CCTCTTGAGTGGTTTAAGAATTGTCAGGCTCTTCAAGGATCAAGGTACAGGGCGCACAAGTCATTTTTGGTCATTGATAATGTGATGACTGAGGACGCAG	interleukin 1 receptor like 1
IL1RN	NM_000577.3	IL1RA, ICIL-1RA, IL1F3, IRAP, IL-1RN, MGC10430	GAGTCTGCCGCCTGCCCCGGTTGGTTCCTCTGCACAGCGATGGAAGCTGACCAGCCCGTCAGCCTCACCAATATGCCTGACGAAGGCGTCATGGTCACCA	interleukin 1 receptor antagonist
IL2	NM_000586.2	IL-2, TCGF	AGGATGCAACTCCTGTCTTGCATTGCACTAAGTCTTGCACTTGTCACAAACAGTGCACCTACTTCAAGTTCTACAAAGAAAACACAGCTACAACTGGAGC	interleukin 2
IL21R	NM_181079.4	CD360	ACCTGGAGTGAATGGAGTGACCCGGTCATCTTTCAGACCCAGTCAGAGGAGTTAAAGGAAGGCTGGAACCCTCACCTGCTGCTTCTCCTCCTGCTTGTCA	interleukin 21 receptor
IL22	NM_020525.4	ILTIF, IL-21, zcyto18, IL-TIF, IL-D110, TIFa, TIFIL-23, IL-22, MGC79382, MGC79384	CTATCTGATGAAGCAGGTGCTGAACTTCACCCTTGAAGAAGTGCTGTTCCCTCAATCTGATAGGTTCCAGCCTTATATGCAGGAGGTGGTGCCCTTCCTG	interleukin 22
IL23A	NM_016584.2	SGRF, IL23P19, IL-23, IL-23A, P19	CAGGGACAACAGTCAGTTCTGCTTGCAAAGGATCCACCAGGGTCTGATTTTTTATGAGAAGCTGCTAGGATCGGATATTTTCACAGGGGAGCCTTCTCTG	interleukin 23 subunit alpha
IL25	NM_022789.2	IL17E, IL-25, IL-17E	CAGCTGCTGCTTAGGGCCGCCGGAAGCTGGTGTCCTGTCATTTTCTCTCAGGAAAGGTTTTCAAAGTTCTGCCCATTTCTGGAGGCCACCACTCCTGTCT	interleukin 25
IL27	NM_145659.3	IL30, IL-27, p28, IL27p28, IL-27A, IL27A, MGC71873	CAGGAGCTGCGGAGGGAGTTCACAGTCAGCCTGCATCTCGCCAGGAAGCTGCTCTCCGAGGTTCGGGGCCAGGCCCACCGCTTTGCGGAATCTCACCTGC	interleukin 27
IL27RA	NM_004843.3	WSX-1, TCCR, CRL1, WSX1, zcytor1, IL-27R	TCCTCCGGCTTCATCTACCAGATAACACCCTGAGGTGGAAAGTTCTGCCGGGCATCCTATTCTTGTGGGGCTTGTTCCTGTTGGGGTGTGGCCTGAGCCT	interleukin 27 receptor subunit alpha
IL3	NM_000588.3	IL-3, MULTI-CSF, MCGF, MGC79398, MGC79399	GCCCTTGAAGACAAGCTGGGTTAACTGCTCTAACATGATCGATGAAATTATAACACACTTAAAGCAGCCACCTTTGCCTTTGCTGGACTTCAACAACCTC	interleukin 3
IL33	NM_033439.2	C9orf26, DVS27, DKFZp586H0523, NF-HEV, IL1F11	GCCAGAAATCTTCTAACCTACCAGAGCCTAGATGAGACACCGAATTAACATTAAAATTTCAGTAACTGACTGTCCCTCATGTCCATGGCCTACCATCCCT	interleukin 33
IL3RA	NM_001267713.1	CD123	GTCTTCGTGATCTGCAGAAGGTATCTGGTGATGCAGAGACTCTTTCCCCGCATCCCTCACATGAAAGACCCCATCGGTGACAGCTTCCAAAACGACAAGC	interleukin 3 receptor subunit alpha
IL4	NM_000589.3	BSF1, IL-4, BCGF1, BCGF-1, MGC79402	AGGAACCTCTGGGGCCTGGCGGGCTTGAATTCCTGTCCTGTGAAGGAAGCCAACCAGAGTACGTTGGAAAACTTCTTGGAAAGGCTAAAGACGATCATGA	interleukin 4
IL4I1	NM_152899.1	FIG1	CCGGCGCTCTGGCAAACCGAAAAGGATGACTGGACGGTCCCTTATGGCCGCATCTACTTTGCCGGCGAGCACACCGCCTACCCGCACGGCTGGGTGGAGA	interleukin 4 induced 1
IL4R	NM_000418.3	CD124	AGAGGAGAATGGGGGCTTTTGCCAGCAGGACATGGGGGAGTCATGCCTTCTTCCACCTTCGGGAAGTACGAGTGCTCACATGCCCTGGGATGAGTTCCCA	interleukin 4 receptor
IL5	NM_000879.2	IL-5, EDF, TRF	CCACAGAAATTCCCACAAGTGCATTGGTGAAAGAGACCTTGGCACTGCTTTCTACTCATCGAACTCTGCTGATAGCCAATGAGACTCTGAGGATTCCTGT	interleukin 5
IL5RA	NM_000564.3	IL5R, CDw125, CD125	CTCCTGCACAGTTGCTCTGTACAAATCCTCCTCCATATTTGCTTAGAGAAAACGTGTTGCCATCCCATCATGAAGGAAGCTGCCTGAGAGTTTTTAACCA	interleukin 5 receptor subunit alpha
IL6	NM_000600.3	IFNB2, IL-6, BSF2, HGF, HSF	GGCACTGGCAGAAAACAACCTGAACCTTCCAAAGATGGCTGAAAAAGATGGATGCTTCCAATCTGGATTCAATGAGGAGACTTGCCTGGTGAAAATCATC	interleukin 6
IL6R	NM_000565.2	CD126	CTTTCTACATAGTGTCCATGTGCGTCGCCAGTAGTGTCGGGAGCAAGTTCAGCAAAACTCAAACCTTTCAGGGTTGTGGAATCTTGCAGCCTGATCCGCC	interleukin 6 receptor
IL9	NM_000590.1	IL-9, HP40, P40	AAGTACTAAAGAACAACAAGTGTCCATATTTTTCCTGTGAACAGCCATGCAACCAAACCACGGCAGGCAACGCGCTGACATTTCTGAAGAGTCTTCTGGA	interleukin 9
INSIG1	NM_005542.3	CL-6, MGC1405	AAAACTCTTCACCTAGTCTAGAATAGGGAGGTGGAGAATGATGACTTACCCTGAAGTCTTCCCTTGACTGCCCGCACTGGCGCCTGTCTGTGCCCTGGAG	insulin induced gene 1
INSR	NM_000208.2	CD220	ATGGTCTGATCGTGCTGTATGAAGTGAGTTATCGGCGATATGGTGATGAGGAGCTGCATCTCTGCGTCTCCCGCAAGCACTTCGCTCTGGAACGGGGCTG	insulin receptor
IRF1	NM_002198.1	MAR	CTGTGCGAGTGTACCGGATGCTTCCACCTCTCACCAAGAACCAGAGAAAAGAAAGAAAGTCGAAGTCCAGCCGAGATGCTAAGAGCAAGGCCAAGAGGAA	interferon regulatory factor 1
IRF2	NM_002199.3		AGGCAGCACTAGCGACATTGCAGTCTGCTTCTGCACCTTATCTTAAAGCACTTACAGATAGGCCTTCTTGTGATCTTGCTCTATCTCACAGCACACTCAG	interferon regulatory factor 2
IRF3	NM_001571.5		TCATGGCCCCAGGACCAGCCGTGGACCAAGAGGCTCGTGATGGTCAAGGTTGTGCCCACGTGCCTCAGGGCCTTGGTAGAAATGGCCCGGGTAGGGGGTG	interferon regulatory factor 3
IRF4	NM_002460.1	MUM1, LSIRF	GGGCACTGTTTAAAGGAAAGTTCCGAGAAGGCATCGACAAGCCGGACCCTCCCACCTGGAAGACGCGCCTGCGGTGCGCTTTGAACAAGAGCAATGACTT	interferon regulatory factor 4
IRF5	NM_001098627.1		GCCCTGATTTCCCTGGTTTGAGACTCACTTCCTCATCTCCCTGTCCTCTGAGATAATATGAGTGAGCACTTAGGTATCATATCAGATGCTCAAGGCTGGC	interferon regulatory factor 5
IRF7	NM_001572.3		CGCAGCGTGAGGGTGTGTCTTCCCTGGATAGCAGCAGCCTCAGCCTCTGCCTGTCCAGCGCCAACAGCCTCTATGACGACATCGAGTGCTTCCTTATGGA	interferon regulatory factor 7
IRF8	NM_002163.2	ICSBP1, IRF-8, ICSBP	AGTTTAAAGAAGGGGACAAAGCTGAACCAGCCACTTGGAAGACGAGGTTACGCTGTGCTTTGAATAAGAGCCCAGATTTTGAGGAAGTGACGGACCGGTC	interferon regulatory factor 8
ISG15	NM_005101.3	G1P2, IFI15, UCRP	CCCGGCAGCACGGTCCTGCTGGTGGTGGACAAATGCGACGAACCTCTGAGCATCCTGGTGAGGAATAACAAGGGCCGCAGCAGCACCTACGAGGTACGGC	ISG15 ubiquitin-like modifier
ITGA4	NM_000885.4	CD49D, CD49d	GCCCACTGCCAACTGGCTCGCCAACGCTTCAGTGATCAATCCCGGGGCGATTTACAGATGCAGGATCGGAAAGAATCCCGGCCAGACGTGCGAACAGCTC	integrin subunit alpha 4
ITGA5	NM_002205.2	FNRA, CD49e	AGAAGACTTTGTTGCTGGTGTGCCCAAAGGGAACCTCACTTACGGCTATGTCACCATCCTTAATGGCTCAGACATTCGATCCCTCTACAACTTCTCAGGG	integrin subunit alpha 5
ITGAL	NM_002209.2	CD11A, LFA-1	TTCTGGACACATTTGAGAAGCTGAAAGATCTATTCACTGAGCTGCAGAAGAAGATCTATGTCATTGAGGGCACAAGCAAACAGGACCTGACTTCCTTCAA	integrin subunit alpha L
ITGAM	NM_000632.3	CR3A, CD11B, MAC-1, CD11b	GCCCTCCGAGGGTGTCCTCAAGAGGATAGTGACATTGCCTTCTTGATTGATGGCTCTGGTAGCATCATCCCACATGACTTTCGGCGGATGAAGGAGTTTG	integrin subunit alpha M
ITGAX	NM_000887.3	CD11C, CD11c	CCCCTCAGCCTGTTGGCTTCTGTTCACCAGCTGCAAGGGTTTACATACACGGCCACCGCCATCCAAAATGTCGTGCACCGATTGTTCCATGCCTCATATG	integrin subunit alpha X
ITGB1	NM_002211.3	FNRB, MSK12, MDF2, CD29, GPIIA	TGGGTGGTGCACAAATTCAACATTTTTACAGGAAGGAATGCCTACTTCTGCACGATGTGATGATTTAGAAGCCTTAAAAAAGAAGGGTTGCCCTCCAGAT	integrin subunit beta 1
ITGB2	NM_000211.2	CD18, MFI7, LFA-1, MAC-1	CATCGACCTGTACTATCTGATGGACCTCTCCTACTCCATGCTTGATGACCTCAGGAATGTCAAGAAGCTAGGTGGCGACCTGCTCCGGGCCCTCAACGAG	integrin subunit beta 2
ITGB7	NM_000889.1		CAACGTGGTACAGCTCATCATGGATGCTTATAATAGCCTGTCTTCCACCGTGACCCTTGAACACTCTTCACTCCCTCCTGGGGTCCACATTTCTTACGAA	integrin subunit beta 7
JAG1	NM_000214.2	AGS, JAGL1, AHD, AWS, HJ1, CD339	AGTCTGTTCTGGTAATCGGGGTATAATAGGCTCTGCCTGACAGAGGGATGGAGGAAGAACTGAAAGGCTTTTCAACCACAAAACTCATCTGGAGTTCTCA	jagged 1
JAK3	NM_000215.2	L-JAK, JAKL, LJAK, JAK3_HUMAN, JAK-3	GTGCTGCTGAAGGTCATGGATGCCAAGCACAAGAACTGCATGGAGTCATTCCTGGAAGCAGCGAGCTTGATGAGCCAAGTGTCGTACCGGCATCTCGTGC	Janus kinase 3
JAML	NM_153206.2	AMICA1, Gm638, AMICA	TGCTATACTATTACTCCAATCTCAGTGTGCCTATTGGGCGCTTCCAGAACCGCGTACACTTGATGGGGGACATCTTATGCAATGATGGCTCTCTCCTGCT	junction adhesion molecule like
JUN	NM_002228.3	c-Jun, AP-1	ACACAGCCAGCCAGCCAGGTCGGCAGTATAGTCCGAACTGCAAATCTTATTTTCTTTTCACCTTCTCTCTAACTGCCCAGAGCTAGCGCCTGTGGCTCCC	jun proto-oncogene
KALRN	NM_001024660.1	HAPIP, duo, Hs.8004, TRAD, DUET, Kalirin, ARHGEF24	AGAGTACATCGTTGCTGAGTATGACGCCTACTTTGAGGAGGTAAAACAGGAGATAAATCAGAGGCTGACACTGAGTGACTTCCTCATCAAGCCCATTCAG	kalirin, RhoGEF kinase	sub-maximal variant coverage due to non-overlapping transcripts
KCNAB1	NM_172159.3	AKR6A3, KCNA1B, hKvBeta3, Kvb1.3, hKvb3	GCTGCATGGTTAAAATAGCGGCCTGTGCCCAGTACAGAAAGGTGTTACTAACCAGTCTTTTGAATCACTTAGCAGCTTGCTGCTCAACCTCTAGTGTCCC	potassium voltage-gated channel subfamily A member regulatory beta subunit 1
KIAA0101	NM_014736.5	PCLAF, NS5ATP9, OEATC-1, p15(PAF), PAF15	AGGGTTTAAACGGTTGATAATGCCTCTACAACAACAAGAAAAAAGATAAAATACTAGGATAGAATCATGGTGGGCACAGTGGCTTCTCAGGAGGCTGAGG	PCNA clamp associated factor
KIAA1671	NM_001145206.1		GCCCAAGTGGTGGTGCCTTTGCTTATGAATCATCAGACCTGCCCTAGTAATCTTTTTCTCCAGAGTCTTCTTTGAACATGACGTGGGCTGCTGGCATGGA	KIAA1671
KIF20A	NM_005733.2	RAB6KIFL	CACTTCCTTGAAGAGGAGTGTCTACATCGAAAGTCGGATAGGTACCAGCACCAGCTTCGACAGTGGCATTGCTGGGCTCTCTTCTATCAGTCAGTGTACC	kinesin family member 20A
KIT	NM_000222.2	PBT, CD117, SCFR, C-Kit	GGTCCTATGGGATTTTTCTTTGGGAGCTGTTCTCTTTAGGAAGCAGCCCCTATCCTGGAATGCCGGTCGATTCTAAGTTCTACAAGATGATCAAGGAAGG	KIT proto-oncogene receptor tyrosine kinase
KITLG	NM_003994.4	MGF, SCF, SF, Kitl, KL-1, FPH2	AGGACTCTATTTTAAGGACTGCGGGACTTGGGTCTCATTTAGAACTTGCAGCTGATGTTGGAAGAGAAAGCACGTGTCTCAGACTGCATGTACCATTTGC	KIT ligand
KLF10	NM_005655.3	TIEG, EGRA, TIEG1	TTTCAATGTGATTCTTCTAAAGCACTGGTTTCAAGAATATGGAGGCTGGAAGGAAATAAACATTACGGTACAGACATGGAGATGTAAAATGAGTTTGTAT	Kruppel-like factor 10
KLF4	NM_004235.4	EZF, GKLF	CGAGCATTTTCCAGGTCGGACCACCTCGCCTTACACATGAAGAGGCATTTTTAAATCCCAGACAGTGGATATGACCCACACTGCCAGAAGAGAATTCAGT	Kruppel-like factor 4 (gut)
KLK3	NM_001030049.1	APS, PSA	GTGTGTGGACCTCCATGTTATTTCCAATGACGTGTGTGCGCAAGTTCACCCTCAGAAGGTGACCAAGTTCATGCTGTGTGCTGGACGCTGGACAGGGGGC	kallikrein related peptidase 3
KLRK1	NM_007360.1	D12S2489E, NKG2D, KLR, NKG2-D, CD314	GGACCAGGATTTACTTAAACTGGTGAAGTCATATCATTGGATGGGACTAGTACACATTCCAACAAATGGATCTTGGCAGTGGGAAGATGGCTCCATTCTC	killer cell lectin like receptor K1
KRBA1	NM_032534.2	KIAA1862	CTGCTGTGGGGGTGCCTTCCTCAGCCTCTGGCCCTCTTGGCTCAGATTCAATCAAATGTTGCTTCCCTCTCCTGTCTTTCCCACTGGAGCCGCCCAAGCT	KRAB-A domain containing 1
LAG3	NM_002286.5	CD223	CTTTTGGTGACTGGAGCCTTTGGCTTTCACCTTTGGAGAAGACAGTGGCGACCAAGACGATTTTCTGCCTTAGAGCAAGGGATTCACCCTCCGCAGGCTC	lymphocyte activating 3
LAMB2	NM_002292.3	LAMS, NPHS5	ATGATCGCATCCAAGGGACTCTGCAACCACATGCCAGGTACTTGATATTTCCTAATCCTGTCTGCCTTGAGCCTGGTATCTCCTACAAGCTGCATCTGAA	laminin subunit beta 2
LAMB3	NM_000228.2	LAMNB1, nicein-125kDa, kalinin-140kDa, BM600-125kDa	GGATCCAGAGTGTGAAGACAGAGGCAGAGGAGCTGTTTGGGGAGACCATGGAGATGATGGACAGGATGAAAGACATGGAGTTGGAGCTGCTGCGGGGCAG	laminin subunit beta 3
LAMP3	NM_014398.3	LAMP, TSC403, DC-LAMP, DCLAMP, CD208	CAGCCATCGTCAGTCAAGACTGGAATTTATCAGGTTCTAAACGGAAGCAGACTCTGTATAAAAGCAGAGATGGGGATACAGCTGATTGTTCAAGACAAGG	lysosomal associated membrane protein 3
LAPTM5	NM_006762.2		GCTGGCCATCCATTCAGTCGATTCAGTCATAGGCGAATCTGTTCTGCCCGAGGCTTGTGGTCAAGCAAAAATTCAGCCCTGAAATCAGGCACATCTGTTC	lysosomal protein transmembrane 5
LAT	NM_001014987.1	LAT1	TGTGTAATAGAATAAAGGCCTGCGTGTGTCTGTGTTGAGCGTGCGTCTGTGTGTGCCTGTGTGCGAGTCTGAGTCAGAGATTTGGAGATGTCTCTGTGTG	linker for activation of T-cells
LAT2	NM_014146.3	WBSCR15, WBSCR5, WSCR5, HSPC046, LAB, NTAL	TGCAGAGCTGATTAAACAGTGTTGTGACTGTCTCATGGGAAGAGCTGGGGCCCAGAGGGACCTTGAGTCAGAAATGTTGCCAGAAAAAGTATCTCCTCCA	linker for activation of T-cells family member 2
LDLR	NM_000527.2	LDLCQ2	TTTCTGAAATCGCCGTGTTACTGTTGCACTGATGTCCGGAGAGACAGTGACAGCCTCCGTCAGACTCCCGCGTGAAGATGTCACAAGGGATTGGCAATTG	low density lipoprotein receptor
LGALS3	NM_001177388.1	LGALS2, MAC-2, GALIG	CACGGTGAAGCCCAATGCAAACAGAATTGCTTTAGATTTCCAAAGAGGGAATGATGTTGCCTTCCACTTTAACCCACGCTTCAATGAGAACAACAGGAGA	lectin, galactoside-binding, soluble, 3
LIF	NM_002309.3	CDF, DIA, HILDA	GGGATGGAAGGCTGTCTTCTTTTGAGGATGATCAGAGAACTTGGGCATAGGAACAATCTGGCAGAAGTTTCCAGAAGGAGGTCACTTGGCATTCAGGCTC	leukemia inhibitory factor
LIPA	NM_000235.3	LAL, CESD	AAGCCTTTGACTGGGGAAGCAGTGCCAAGAATTATTTTCATTACAACCAGAGTTATCCTCCCACATACAATGTGAAGGACATGCTTGTGCCGACTGCAGT	lipase A, lysosomal acid
LOXL2	NM_002318.2	WS9-14	GGTTTGCCATCCTCCTCTAGTTAAAAGTAAGGGGGAAAAGAGTAAACGCGCGACTCCAGCGCGCGGCTACCTACGCTTGGTGCTTGCTTTCTCCAGCCAT	lysyl oxidase like 2
LPL	NM_000237.2	LIPD	TTTTCCGCGGCACGAATCAGACTCATCTACACAGCAGTATGAATGATGTTTTAGAATGATTCCCTCTTGCTATTGGAATGTGGTCCAGACGTCAACCAGG	lipoprotein lipase
LRP5	NM_002335.1	LRP7, OPPG, EVR1, LR3, BMND1, HBM, OPS, OPTA1, VBCH2, EVR4	TGGACACCAACATGATCGAGTCGTCCAACATGCTGGGTCAGGAGCGGGTCGTGATTGCCGACGATCTCCCGCACCCGTTCGGTCTGACGCAGTACAGCGA	LDL receptor related protein 5
LRP6	NM_002336.1	ADCAD2	CTTAGATTATCCAGAAGGCATGGCAGTAGACTGGCTTGGGAAGAACTTGTACTGGGCAGACACAGGAACGAATCGAATTGAGGTGTCAAAGTTGGATGGG	LDL receptor related protein 6
LST1	NM_007161.3	LST-1, B144, D6S49E	CCCACTTCTGTGTCTCAGTCCTCTCAGTCCATCTCGAGCCTCCGTTCAAATTGATCATCATCAAAACTTATGTGGCTTTTTGACCTTTGAATAGGGAATT	leukocyte specific transcript 1
LTA	NM_000595.2	TNFB, TNFSF1, LT	CTGATCAAGTCACCGGAGCTTTCAAAGAAGGAATTCTAGGCATCCCAGGGGACCACACCTCCCTGAACCATCCCTGATGTCTGTCTGGCTGAGGATTTCA	lymphotoxin alpha
LTA4H	NM_001256643.1		ATTTGGGGAGACACATCCTTTCACCAAACTTGTGGTTGATCTGACAGATATAGACCCTGATGTAGCTTATTCTTCAGTTCCCTATGAGAAGGGCTTTGCT	leukotriene A4 hydrolase
LTB	NM_002341.1	TNFC, p33, TNFSF3	AGGAACAGGCGTTTCTGACGAGCGGGACGCAGTTCTCGGACGCCGAGGGGCTGGCGCTCCCGCAGGACGGCCTCTATTACCTCTACTGTCTCGTCGGCTA	lymphotoxin beta
LTB4R	NM_181657.3	P2RY7, GPR16, CMKRL1, BLTR, P2Y7, LTB4R1	GTAGTGCCCTGGAAAACGAACATGAGCCTGTGCTTCCCGCGGTACCCCAGCGAAGGGCACCGGGCCTTCCATCTAATCTTCGAGGCTGTCACGGGCTTCC	leukotriene B4 receptor
LTB4R2	NM_019839.4	BLTR2, BLT2, JULF2, NOP9	CAGAGGTCAGTGTTCTGGGACATTTGGGGACCCTTCTTTGACTAGAGTTTGGATCTGGCTGGGTAGGATTACTATACACTTGGGGCAGGCCCAGGCTCCT	leukotriene B4 receptor 2
MAFB	NM_005461.3	KRML	GGCGGCGAGGCATAGTCCCGAGAAGTCACCAAGGCCATCTGGAGACTCCTGGCTTTCTGAACTTTGCGCGTTAAGCCGGGACAGCTGCTTTGCTGCCCGG	v-maf avian musculoaponeurotic fibrosarcoma oncogene homolog B
MAFF	NM_001161572.1	hMafF	AGGCCTGAGGTCACATTTCACTTAGTGGTTGTGTTGGGACCAAAACCTGGGTGTCCTCACTGCTGCCCTGAGTCCAGCCATGGTTTTCAGGGGGACAGTG	v-maf avian musculoaponeurotic fibrosarcoma oncogene homolog F
MALT1	NM_006785.2	MLT, PCASP1	AGTGTTGATGGCGTCTCTGAATCCAAGTTGCAAATCTGTGTTGAACCAACTTCCCAAAAGCTGATGCCAGGCAGCACATTGGTTTTACAGTGTGTTGCTG	MALT1 paracaspase
MAN2B1	NM_001173498.1	MANB, LAMAN	ACTCGGTCATCTCTGCCTTGCTGGCAGATCCCACCCGTCGCTTCATTTACGTGGAGATTGCCTTCTTCTCCCGTTGGTGGCACCAGCAGACAAATGCCAC	mannosidase alpha class 2B member 1
MAP2K1	NM_002755.2	PRKMK1, MEK1, MAPKK1	ACGGAATGGACAGCCGACCTCCCATGGCAATTTTTGAGTTGTTGGATTACATAGTCAACGAGCCTCCTCCAAAACTGCCCAGTGGAGTGTTCAGTCTGGA	mitogen-activated protein kinase kinase 1
MAP2K2	NM_030662.3	PRKMK2, MEK2	AAGCCCTCCAACATCCTCGTGAACTCTAGAGGGGAGATCAAGCTGTGTGACTTCGGGGTGAGCGGCCAGCTCATCGACTCCATGGCCAACTCCTTCGTGG	mitogen-activated protein kinase kinase 2
MAP2K3	NM_145109.1	PRKMK3, MEK3, MKK3, MAPKK3	GAACCTGGACTCCCGGACCTTCATCACCATTGGAGACAGAAACTTTGAGGTGGAGGCTGATGACTTGGTGACCATCTCAGAACTGGGCCGTGGAGCCTAT	mitogen-activated protein kinase kinase 3
MAP2K4	NM_003010.2	SERK1, MEK4, JNKK1, PRKMK4, MKK4	ATTCTTCTGGACAGAAGTGGAAATATTAAGCTCTGTGACTTCGGCATCAGTGGACAGCTTGTGGACTCTATTGCCAAGACAAGAGATGCTGGCTGTAGGC	mitogen-activated protein kinase kinase 4
MAP3K14	NM_003954.1	NIK, HSNIK, FTDCR1B, HS	CCCGTGTGTGTTGGAAGGGAAAGCGTCGCAGCAAAGCCCGGAAGAAACGGAAGAAGAAGAGCTCAAAGTCCCTGGCTCATGCAGGAGTGGCCTTGGCCAA	mitogen-activated protein kinase kinase kinase 14
MAP3K4	NM_005922.2	MEKK4, MTK1, MAPKKK4, KIAA0213	GAGCATCTCCAACGCCAGAGGGTCTCATTTGAGCAGGTAAAACGGATAATGGAGCTGCTAGAGTACATAGAAGCACTTTATCCATCATTGCAGGCTCTTC	mitogen-activated protein kinase kinase kinase 4
MAPK11	NM_002751.6	PRKM11, p38-2, p38Beta, SAPK2	CACCCTGATGGGCGCCGACCTGAACAACATCGTCAAGTGCCAGGCGCTGAGCGACGAGCACGTTCAATTCCTGGTTTACCAGCTGCTGCGCGGGCTGAAG	mitogen-activated protein kinase 11
MAPK12	NM_002969.3	SAPK3, ERK6, PRKM12, p38gamma, SAPK-3	TATTCACTCCTGATGAGACCCTGGATGACTTCACGGACTTTTACCTGGTGATGCCGTTCATGGGCACCGACCTGGGCAAGCTCATGAAACATGAGAAGCT	mitogen-activated protein kinase 12
MAPK13	NM_002754.3	PRKM13, SAPK4, p38delta	CGGAGGCCCAGCAGCCGTTTGATGATTCCTTAGAACACGAGAAACTCACAGTGGATGAATGGAAGCAGCACATCTACAAGGAGATTGTGAACTTCAGCCC	mitogen-activated protein kinase 13
MAPK14	NM_001315.2	CSPB1, CSBP1, CSBP2, PRKM14, p38, Mxi2, PRKM15	GGTGACCCATCTCATGGGGGCAGATCTGAACAACATTGTGAAATGTCAGAAGCTTACAGATGACCATGTTCAGTTCCTTATCTACCAAATTCTCCGAGGT	mitogen-activated protein kinase 14
MARCKSL1	NM_023009.5	MLP, F52, MacMARCKS, MLP1	CAGCTTCCCAAGTTAGGTTAGTGATGTGAAATGCTCCTGTCCCTGGCCCTACCTCCTTCCCTGTCCCCACCCCTGCATAAGGCAGTTGTTGGTTTTCTTC	MARCKS-like 1
MARCO	NM_006770.3	SCARA2	CTCCAAGTGGTTCCTCTTGAGGGGAGCATTTCTGCTGGCTCCAGGACTTTGGCCATCTATAAAGCTTGGCAATGAGAAATAAGAAAATTCTCAAGGAGGA	macrophage receptor with collagenous structure
MCM5	NM_006739.3	CDC46	ATGAGACGAAGGGGGAGGACAACATTGACTTCATGCCCACCATCTTGTCGCGCTTCGACATGATCTTCATCGTCAAGGATGAGCACAATGAGGAGAGGGA	minichromosome maintenance complex component 5
MERTK	NM_006343.2	mer, RP38, c-Eyk, Tyro12	GAAGAGATCGTGTCTGATCCCATCTACATCGAAGTACAAGGACTTCCTCACTTTACTAAGCAGCCTGAGAGCATGAATGTCACCAGAAACACAGCCTTCA	MER proto-oncogene, tyrosine kinase
MET	NM_001127500.1	HGFR, RCCP2, DFNB97	GGCTGACCATATGTGGCTGGGACTTTGGATTTCGGAGGAATAATAAATTTGATTTAAAGAAAACTAGAGTTCTCCTTGGAAATGAGAGCTGCACCTTGAC	MET proto-oncogene, receptor tyrosine kinase
MIF	NM_002415.1	GLIF, GIF	TCCTACAGCAAGCTGCTGTGCGGCCTGCTGGCCGAGCGCCTGCGCATCAGCCCGGACAGGGTCTACATCAACTATTACGACATGAACGCGGCCAATGTGG	macrophage migration inhibitory factor (glycosylation-inhibiting factor)
MMP1	NM_002421.3	CLG	AAATGGGCTTGAAGCTGCTTACGAATTTGCCGACAGAGATGAAGTCCGGTTTTTCAAAGGGAATAAGTACTGGGCTGTTCAGGGACAGAATGTGCTACAC	matrix metallopeptidase 1
MMP10	NM_002425.1	STMY2	GCAGCAAAAGAGGAGGACTCCAACAAGGATCTTGCCCAGCAATACCTAGAAAAGTACTACAACCTCGAAAAGGATGTGAAACAGTTTAGAAGAAAGGACA	matrix metallopeptidase 10
MMP12	NM_002426.3	HME	ATGTTGACATCAACACATTTCGCCTCTCTGCTGATGACATACGTGGCATTCAGTCCCTGTATGGAGACCCAAAAGAGAACCAACGCTTGCCAAATCCTGA	matrix metallopeptidase 12
MMP13	NM_002427.2	CLG3	CTGGCGCCTGCATCCTCAGCAGGTTGATGCGGAGCTGTTTTTAACGAAATCATTTTGGCCAGAACTTCCCAACCGTATTGATGCTGCATATGAGCACCCT	matrix metallopeptidase 13
MMP19	NM_002429.5	MMP18, RASI-1	AGAGGTGGCGCCCGTGGACTACCTGTCACAATATGGGTACCTACAGAAGCCTCTAGAAGGATCTAATAACTTCAAGCCAGAAGATATCACCGAGGCTCTG	matrix metallopeptidase 19
MMP8	NM_002424.2	CLG1	CTCTCTCCTAGAGTCCAAACCCAAATGGGCCAGTTGGATCTGATGTTCGTCAGTTCTTTACTTCTATTTCCTGGGGTACTCAGGAGGGCACACACTATAG	matrix metallopeptidase 8
MMP9	NM_004994.2	CLG4B	CACTACTGTGCCTTTGAGTCCGGTGGACGATGCCTGCAACGTGAACATCTTCGACGCCATCGCGGAGATTGGGAACCAGCTGTATTTGTTCAAGGATGGG	matrix metallopeptidase 9
MOB3C	NM_145279.4	MOBKL2C, MOB1E	TTCTCTTACCCAGAGATGCCCATGAGCTGACATTTTACTCATCCCTCTGCCTCCAAGAAGGCCTGTATTATACGTGTCCTCCTGGGGGTTGGAGATGATC	MOB kinase activator 3C
MOK	NM_014226.2	RAGE, RAGE1, STK30	CAGCCCCTCTTTCCTGGAGTAAATGAACTGGACCAAATCTCAAAAATCCACGATGTCATCGGCACACCCGCTCAGAAGATCCTCACCAAGTTCAAACAGT	MOK protein kinase
MPEG1	NM_001039396.1	MPG1	AAATTACCAGAGTAGCACCTCCTACTCCATCAACACAGAACTCTCTCTTTTTTCCAAAGTCAATGGCAAGTTTTCCACTGAGTTCCAGAGGATGAAGACC	macrophage expressed 1
MPO	NM_000250.1		AGACCTGCTGGAGAGGAAGCTGCGGTCCCTGTGGCGAAGGCCATTCAATGTCACTGATGTGCTGACGCCCGCCCAGCTGAATGTGTTGTCCAAGTCAAGC	myeloperoxidase
MRC1	NM_002438.2	MRC1L1, CLEC13D, CD206, bA541I19.1, CLEC13DL	CTATGGAACCACAGACAATCTGTGCTCCAGAGGTTATGAAGCCATGTATACGCTACTAGGCAATGCCAATGGAGCAACCTGTGCATTCCCGTTCAAGTTT	mannose receptor, C type 1
MRC2	NM_006039.3	KIAA0709, ENDO180, CLEC13E, CD280	GCCCAATGTGACCTTTGACCTTTGGATTGGCCTCCATGCCTCGCAGAGGGACTTCCAGTGGGTGGAGCAGGAGCCTTTGATGTATGCCAACTGGGCACCT	mannose receptor, C type 2
MS4A1	NM_152866.2	CD20, B1, Bp35, MS4A2	CTTCTGATGATCCCAGCAGGGATCTATGCACCCATCTGTGTGACTGTGTGGTACCCTCTCTGGGGAGGCATTATGTATATTATTTCCGGATCACTCCTGG	membrane spanning 4-domains A1
MS4A2	NM_000139.3	FCER1B, IGER, APY, MS4A1	GCAAATCTTGCTCTCCCACAGGAGCCTTCCAGTGTGCCTGCATTTGAAGTCTTGGAAATATCTCCCCAGGAAGTATCTTCAGGCAGACTATTGAAGTCGG	membrane spanning 4-domains A2
MSC	NM_005098.3	ABF-1, bHLHa22	TTCGGCCTCCCTGCCGGGTGGCTTCTTCAATCCCGTCTCCTTCCCAAGCTCCCGGCTTTTTCTAATCAGGCAGGCGTCTGTCAACCCTCTCCACTTCTGG	musculin
MSH2	NM_000251.1	COCA1, HNPCC, HNPCC1	CGACAAACTGGGGTGATAGTACTCATGGCCCAAATTGGGTGTTTTGTGCCATGTGAGTCAGCAGAAGTGTCCATTGTGGACTGCATCTTAGCCCGAGTAG	mutS homolog 2
MX1	NM_002462.2	IFI-78K, MxA	GCCTTTAATCAGGACATCACTGCTCTCATGCAAGGAGAGGAAACTGTAGGGGAGGAAGACATTCGGCTGTTTACCAGACTCCGACACGAGTTCCACAAAT	MX dynamin-like GTPase 1
MX2	NM_002463.1	MXB	AATTTACCGGCTCACTCAGGCGCGACACGCACTCTGTCAATTCTCCAGCAAAGAGATCCACTGAAGGGCGGCGATGCCTGTGGTTGTTTTCTTGTGCGTA	MX dynamin-like GTPase 2
MYC	NM_002467.3	c-Myc, bHLHe39, MYCC	TCGGACACCGAGGAGAATGTCAAGAGGCGAACACACAACGTCTTGGAGCGCCAGAGGAGGAACGAGCTAAAACGGAGCTTTTTTGCCCTGCGTGACCAGA	v-myc avian myelocytomatosis viral oncogene homolog
MYD88	NM_002468.3		ACGTTTTTCTAGGTACAGCTCCCAGGAACAGCTAGGTGGGAAAGTCCCATCACTGAGGGAGCCTAACCATGTCCCTGAACAAAAATTGGGCACTCATCTA	myeloid differentiation primary response 88
MYH4	NM_017533.2	MYH2B, MyHC-2B, MyHC-IIb	TGAGTTGTCAGCCCAGAAGGCACGTTTACACACAGAATCAGGTGAGTTTTCACGACAGCTAGATGAAAAAGATGCTATGGTTTCTCAGCTATCCCGAGGC	myosin, heavy chain 4, skeletal muscle
MYOD1	NM_002478.4	MYF3, PUM, MYOD, bHLHc1	TGTAATCTATTCCTGTAAATAAGAGTTGCTTTGCCAGAGCAGGAGCCCCTGGGGCTGTATTTATCTCTGAGGCATGGTGTGTGGTGCTACAGGGAATTTG	myogenic differentiation 1
NAMPT	NM_005746.2	PBEF1, PBEF	CCTGTCCTCCGGCCCGAGATGAATCCTGCGGCAGAAGCCGAGTTCAACATCCTCCTGGCCACCGACTCCTACAAGGTTACTCACTATAAACAATATCCAC	nicotinamide phosphoribosyltransferase
NCF2	NM_000433.3	p67phox, NOXA2	GCTCACCGTGTGCTATTTGGGTTTGTGCCTGAGACAAAAGAAGAGCTCCAGGTCATGCCAGGGAACATTGTCTTTGTCTTGAAGAAGGGCAATGATAACT	neutrophil cytosolic factor 2
NCOR1	NM_006311.3	N-CoR, hCIT529I10, TRAC1, hN-CoR, KIAA1047, MGC104216, PPP1R109	TAGGAGTGAGCATGAGATTTCTGAAATTATTGATGGGCTCTCTGAGCAGGAGAATAATGAGAAACAAATGCGGCAGCTCTCTGTGATTCCACCTATGATG	nuclear receptor corepressor 1
NDC80	NM_006101.2	KNTC2, HEC, HEC1, hsNDC80, TID3	CGCTGTCCTGTCTAGCAGATACTTGCACGGTTTACAGAAATTCGGTCCCTGGGTCGTGTCAGGAAACTGGAAAAAAGGTCATAAGCATGAAGCGCAGTTC	NDC80 kinetochore complex component
NDUFA7	NM_005001.2	B14.5a	CCTGTGACACTGCACCCTCACGGCCACCCGACTACTTTGCCTCCTTGGATTTCCTCCAGGGAGAATGTGACCTAATTTATGACAAATACGTAGAGCTCAG	NADH:ubiquinone oxidoreductase subunit A7
NECTIN1	NM_203285.1	PVRL1, CD111, CLPED1, HIgR, nectin, OFC7, PRR, PRR1, PVRR1, SK-12, ED4, HVEC	GCTCTCGGCTTGACCGCATTCTTCCTCCCAGGCGTCCACTCCCAGGTGGTCCAGGTGAACGACTCCATGTATGGCTTCATCGGCACAGACGTGGTTCTGC	nectin cell adhesion molecule 1
NECTIN2	NM_001042724.1	HVEB, PVRL2, CD112, PRR2, PVRR2	GCTTCGAGGAACCAGCCCTGATACCTGTGACCCTCTCTGTACGCTACCCTCCTGAAGTGTCCATCTCCGGCTATGATGACAACTGGTACCTCGGCCGTAC	nectin cell adhesion molecule 2
NFATC1	NM_172389.1	NF-ATC, NFATc, NFAT2	CGAATTCTCTGGTGGTTGAGATCCCGCCATTTCGGAATCAGAGGATAACCAGCCCCGTTCACGTCAGTTTCTACGTCTGCAACGGGAAGAGAAAGCGAAG	nuclear factor of activated T-cells, cytoplasmic, calcineurin-dependent 1
NFATC2	NM_012340.3	NF-ATP, NFATp, NFAT1	GACGGACATTGGAAGAAAGAACACGCGGGTGAGACTGGTTTTCCGAGTTCACATCCCAGAGTCCAGTGGCAGAATCGTCTCTTTACAGACTGCATCTAAC	nuclear factor of activated T-cells, cytoplasmic, calcineurin-dependent 2
NFIL3	NM_005384.2	IL3BP1, E4BP4, NFIL3A, NF-IL3A	GTAAGAGCTGGGCATTTAGAAAGATGTCATTTGCAATAGAGCAGTCCATTTTGTATTATGCTGAATTTTCACTGGACCTGTGATGTCATTTCACTGTGAT	nuclear factor, interleukin 3 regulated
NFKB1	NM_003998.2	KBF1, p105, NFKB-p50, p50, NF-kappaB, NFkappaB, NF-kB1	AGGGTATAGCTTCCCACACTATGGATTTCCTACTTATGGTGGGATTACTTTCCATCCTGGAACTACTAAATCTAATGCTGGGATGAAGCATGGAACCATG	nuclear factor of kappa light polypeptide gene enhancer in B-cells 1
NFKBIA	NM_020529.1	NFKBI, IKBA, MAD-3, IkappaBalpha	GGATGAGGAGAGCTATGACACAGAGTCAGAGTTCACGGAGTTCACAGAGGACGAGCTGCCCTATGATGACTGTGTGTTTGGAGGCCAGCGTCTGACGTTA	nuclear factor of kappa light polypeptide gene enhancer in B-cells inhibitor, alpha
NFKBIE	NM_004556.2	IKBE	AGCTGCAAAACTGGCAAGGTCTGGCTTGTCTCCACATTGCCACCCTTCAGAAGAACCAACCACTCATGGAATTGCTGCTTCGGAATGGAGCTGACATTGA	nuclear factor of kappa light polypeptide gene enhancer in B-cells inhibitor, epsilon
NFKBIZ	NM_001005474.1	MAIL, FLJ34463, INAP	ATTTGGTTCCCGATGGCCCTGTGGGAGAACAGATCCGACGTATCCTGAAGGGAAAGTCCATTCAGCAGAGAGCTCCACCGTATTAGCTCCATTAGCTTGG	nuclear factor of kappa light polypeptide gene enhancer in B-cells inhibitor, zeta
NFYC	NM_001142587.1	CBF-C, NF-YC	AAGAGACAGATTTATTCCCTGTGGAGAGTGGGTGGATTCATTGCCACACTCTTTTCTCCCAGGGACCCAGGAAACTAGGACTTTGTGTGTTTGCTGCCCA	nuclear transcription factor Y subunit gamma
NGF	NM_002506.2	NGFB	GAGGTGATGGTGTTGGGAGAGGTGAACATTAACAACAGTGTATTCAAACAGTACTTTTTTGAGACCAAGTGCCGGGACCCAAATCCCGTTGACAGCGGGT	nerve growth factor (beta polypeptide)
NKG7	NM_005601.3	GIG1, GMP-17	CTGTGGCGGTCCCCGTCCTGGCTATGAAACCTTGTGAGCAGAAGGCAAGAGCGGCAAGATGAGTTTTGAGCGTTGTATTCCAAAGGCCTCATCTGGAGCC	natural killer cell granule protein 7
NLRP3	NM_001079821.2	C1orf7, CIAS1, AGTAVPRL, AII, AVP, FCAS, FCU, NALP3, PYPAF1, MWS, CLR1.1	AGTGGGGTTCAGATAATGCACGTGTTTCGAATCCCACTGTGATATGCCAGGAAGACAGCATTGAAGAGGAGTGGATGGGTTTACTGGAGTACCTTTCGAG	NLR family, pyrin domain containing 3
NMB	NM_021077.3	MGC2277, MGC3936, MGC17211	CTGGTACAAATACTGCAGAAATGACACCAATAATGGGGCAGACACAACAGCGTGGCTTAGATTGTGCCCACCCAGGGAAGGTGCTGAATGGGACCCTGTT	neuromedin B
NOD1	NM_006092.2	CARD4, NLRC1, CLR7.1	GTAAGTCAGGAGACTTTCCTTCGGTTTCTGCCTTTGATGGCAAGAGGTGGAGATTGTGGCGGCGATTACAGAAAACATCTGGGAAGACAAGTTGCTGTTT	nucleotide binding oligomerization domain containing 1
NOD2	NM_022162.2	IBD1, CARD15, BLAU, CD, PSORAS1, CLR16.3, NLRC2	ATGCTGGACCTGGCATGGGAGCGGGGTTTCGTCAGCCAGTATGAATGTGATGAAATCAGGTTGCCGATCTTCACACCGTCCCAGAGGGCAAGAAGGCTGC	nucleotide binding oligomerization domain containing 2
NOS2	NM_000625.4	NOS2A, iNOS, NOS, HEP-NOS	CCCCAGCGGAGTGATGGCAAGCACGACTTCCGGGTGTGGAATGCTCAGCTCATCCGCTATGCTGGCTACCAGATGCCAGATGGCAGCATCAGAGGGGACC	nitric oxide synthase 2
NOX1	NM_007052.4	NOH1, NOH-1, MOX1, GP91-2	TCATTTTGCAGCCGCACACTGAGAAAGCAATTGGATCACAACCTCACCTTCCACAAGCTGGTGGCCTATATGATCTGCCTACATACAGCTATTCACATCA	NADPH oxidase 1
NOX3	NM_015718.2	GP91-3	TCAGATTTCACAAACTGGTCGCCTATGGGATAGCTGTTAATGCAACCATCCACATCGTGGCGCATTTCTTCAACCTGGAACGCTACCACTGGAGCCAGTC	NADPH oxidase 3
NOX4	NM_001143836.2	KOX-1, KOX	ATAGCAAAATATAACAGAGGAAAAACAGTTGGTGTTTTCTGTTGTGGACCCAATTCACTATCCAAGACTCTTCATAAACTGAGTAACCAGAACAACTCAT	NADPH oxidase 4	sub-maximal variant coverage due to non-overlapping transcripts
NR1H3	NM_005693.2	LXR-a, RLD-1	CCCATATTTTCTGTTTTCTTGGCCGGATGGCTGAGGCCTGGTGGCTGCCTCCTAGAAGTGGAACAGACTGAGAAGGGCAAACATTCCTGGGAGCTGGGCA	nuclear receptor subfamily 1 group H member 3
NR2F6	NM_005234.3	ERBAL2, EAR-2	GCTGTTCTTCATGCGCCTGGTGGGGAAGACGCCCATTGAGACACTGATCAGAGACATGCTGCTGTCGGGGAGTACCTTCAACTGGCCCTACGGCTCGGGC	nuclear receptor subfamily 2 group F member 6
NR4A1	NM_173157.1	HMR, GFRP1, TR3, N10, NAK-1, NGFIB, NUR77	ACCGGCTGCAGTGTGCCCGTGGCTTCGGGGACTGGATTGACAGTATCCTGGCCTTCTCAAGGTCCCTGCACAGCTTGCTTGTCGATGTCCCTGCCTTCGC	nuclear receptor subfamily 4 group A member 1
NR4A2	NM_006186.3	NURR1, TINUR, NOT, RNR1, HZF-3	TTCAGAAGTGCCTGGCTGTTGGGATGGTCAAAGAAGTGGTTCGCACAGACAGTTTAAAAGGCCGGAGAGGTCGTTTGCCCTCGAAACCGAAGAGCCCACA	nuclear receptor subfamily 4 group A member 2
NRIP3	NM_020645.2	C11orf14	CAAAGATGAATGAAATGGTTTCTCACTGTGAACCTCTTGGAGGAAAGGAGGAACCACAGACAGAGGAATATTAATCCCTCTCTGATATGGAATTGAAGGC	nuclear receptor interacting protein 3
OLR1	NM_002543.3	LOX-1, SCARE1, CLEC8A	CCCAGGTGTCTGACCTCCTAACACAAGAGCAAGCAAACCTAACTCACCAGAAAAAGAAACTGGAGGGACAGATCTCAGCCCGGCAACAAGCAGAAGAAGC	oxidized low density lipoprotein (lectin-like) receptor 1
OSCAR	NM_130771.3		TTAGACCCCGCTGTGCCCTGTGCTGTAGCTTCTTTCCAGGCCTTTCCCAAGGAGTAGCTGAAAGGAAGACGCGATTAGTGGTTAAGACTTCCAAGCCAGA	osteoclast associated, immunoglobulin-like receptor
OSM	NM_020530.4	MGC20461	TGCCTCGGATGCTTTTCAGCGCAAGCTGGAGGGCTGCAGGTTCCTGCATGGCTACCATCGCTTCATGCACTCAGTGGGGCGGGTCTTCAGCAAGTGGGGG	oncostatin M
P2RX1	NM_002558.2	P2X1	GCTGCCATACTGGACAGCTCGGGGCATTTTCACTGTCAAAGAAAGTTCTATTAGACAGCCCTGCTTGAGCCCTGTTTCTTCCTGGCCTTCGGTTTCCCTG	purinergic receptor P2X 1
PBX1	NM_002585.2		CGGGAGGAAGCAGGACATTGGAGACATTTTACAGCAAATTATGACCATCACAGACCAGAGTTTGGATGAGGCGCAGGCCAGAAAACATGCTTTAAACTGC	pre-B-cell leukemia homeobox 1
PBX3	NM_006195.5		CCAGATTGTTCTGAGAGACGAAGATACTTGCTGCTGATAGAGGTGAAAACGAGATTGATCCGTCTGGGGTTTTACGGTGTGCACTGGGTGCTGCACAGAC	pre-B-cell leukemia homeobox 3
PDCD1	NM_005018.2	SLEB2, CD279, PD1, hSLE1, PD-1	CTTCCCCGAGGACCGCAGCCAGCCCGGCCAGGACTGCCGCTTCCGTGTCACACAACTGCCCAACGGGCGTGACTTCCACATGAGCGTGGTCAGGGCCCGG	programmed cell death 1
PDCD1LG2	NM_025239.3	PD-L2, Btdc, PDL2, bA574F11.2, CD273, B7-DC	TGTGGAGCTGTGGCAAGTCCTCATATCAAATACAGAACATGATCTTCCTCCTGCTAATGTTGAGCCTGGAATTGCAGCTTCACCAGATAGCAGCTTTATT	programmed cell death 1 ligand 2
PDE4A	NM_006202.2	DPDE2	GAGTCTCTGTTCCTGCTGTATTATACAAACTGTACCATAGTCCTGGGAAAAGGGTGGACTCACCGCTGTTGTTTTATGGGAAGTCGTGTCATCCTAGGGG	phosphodiesterase 4A
PDGFA	NM_002607.5	PDGF1, PDGF-A	CGTTTGTGGCTGAGTGACAACTTGTTCCCCGCAGTGCACACCTAGAATGCTGTGTTCCCACGCGGCACGTGAGATGCATTGCCGCTTCTGTCTGTGTTGT	platelet derived growth factor subunit A
PDGFB	NM_033016.2	SIS, SSV	GATTCACCTCTTCCTCTGGTTCCTTTCATCTCTCTACCTCCACCCTGCATTTTCCTCTTGTCCTGGCCCTTCAGTCTGCTCCACCAAGGGGCTCTTGAAC	platelet derived growth factor subunit B
PDGFRA	NM_006206.3	CD140a, PDGFR2, GAS9	TAGTGCTTGGTCGGGTCTTGGGGTCTGGAGCGTTTGGGAAGGTGGTTGAAGGAACAGCCTATGGATTAAGCCGGTCCCAACCTGTCATGAAAGTTGCAGT	platelet derived growth factor receptor alpha
PDZK1IP1	NM_005764.3	DD96, MAP17, SPAP	CTCGTTGCAATCGCCTTTGCAGTCAACCACTTCTGGTGCCAGGAGGAGCCGGAGCCTGCACACATGATCCTGACCGTCGGAAACAAGGCAGATGGAGTCC	PDZK1 interacting protein 1
PELI1	NM_020651.3		TTAGCCCGTGTGGGCATGTGTGTTCAGAAAAGACAACTGCCTATTGGTCCCAGATCCCACTTCCTCATGGTACTCATACTTTTCATGCAGCCTGTCCCTT	pellino E3 ubiquitin protein ligase 1
PF4	NM_002619.3	SCYB4, CXCL4	GACCCAGCCCGAGTTTCCCATCGCACTGAGCACTGAGATCCTGCTGGAAGCTCTGCCGCAGCATGAGCTCCGCAGCCGGGTTCTGCGCCTCACGCCCCGG	platelet factor 4
PFDN6	NM_014260.2	HKE2, KE-2, H2-KE2, PFD6	AAGCACAACTAACAGAAAATAATATCGTGAAAGAGGAACTGGCCCTGCTGGATGGGTCCAACGTGGTCTTTAAACTTCTGGGTCCGGTGCTAGTCAAACA	prefoldin subunit 6
PGGT1B	NM_005023.3	GGTI, BGGI	GGCCTGTCACTAATGGAGGAAAGTGGAATTTGTAAAGTTCATCCTGCTCTGAATGTAAGCACACGGACTTCTGAACGCCTTCTAGATCTCCATCAAAGCT	protein geranylgeranyltransferase type I subunit beta
PGLYRP1	NM_005091.1	TNFSF3L, PGLYRP, TAG7, PGRP, PGRP-S, PGRPS	GTATACGAGGGCCGTGGCTGGAACTTCACGGGTGCCCACTCAGGTCACTTATGGAACCCCATGTCCATTGGCATCAGCTTCATGGGCAACTACATGGATC	peptidoglycan recognition protein 1
PHLDA2	NM_003311.3	TSSC3, IPL, BWR1C, HLDA2	TGGAACGCGGCCATCGCGCTGGCGCTCATCGATTTCCAGAACCGCCGCGCCCTGCAGGACTTTCGCAGCCGCCAGGAACGCACCGCACCCGCCGCACCCG	pleckstrin homology like domain family A member 2
PIK3CG	NM_002649.2		AAAACATACCAATTGTTGGCCAGAAGGGAAGTCTGGGATCAAAGTGCTTTGGATGTTGGGTTAACAATGCAGCTCCTGGACTGCAACTTCTCAGATGAAA	phosphatidylinositol-4,5-bisphosphate 3-kinase catalytic subunit gamma
PIM2	NM_006875.2		GCCATCCAGCACTGCCATTCCCGTGGAGTTGTCCATCGTGACATCAAGGATGAGAACATCCTGATAGACCTACGCCGTGGCTGTGCCAAACTCATTGATT	Pim-2 proto-oncogene, serine/threonine kinase
PLAU	NM_002658.2	URK, UPA	TTCATTGATTACCCAAAGAAGGAGGACTACATCGTCTACCTGGGTCGCTCAAGGCTTAACTCCAACACGCAAGGGGAGATGAAGTTTGAGGTGGAAAACC	plasminogen activator, urokinase
PLAUR	NM_001005376.1	URKR, UPAR, CD87	GAGAAGACCAACAGGACCCTGAGCTATCGGACTGGCTTGAAGATCACCAGCCTTACCGAGGTTGTGTGTGGGTTAGACTTGTGCAACCAGGGCAACTCTG	plasminogen activator, urokinase receptor
PPARG	NM_005037.5	PPARG1, PPARG2, NR1C3, PPARgamma	CAGATCCAGTGGTTGCAGATTACAAGTATGACCTGAAACTTCAAGAGTACCAAAGTGCAATCAAAGTGGAGCCTGCATCTCCACCTTATTATTCTGAGAA	peroxisome proliferator activated receptor gamma
PRDX1	NM_002574.2	PAGA, NKEFA	GACCCATGAACATTCCTTTGGTATCAGACCCGAAGCGCACCATTGCTCAGGATTATGGGGTCTTAAAGGCTGATGAAGGCATCTCGTTCAGGGGCCTTTT	peroxiredoxin 1
PRDX3	NM_014098.3	AOP1, MER5, AOP-1, SP-22	CATGGTTAGTTGCTAGTACAAGGAATCCTTTATTGGTAACATCTTGGTGGCTGGCTAGCTAGTTTCTACAGAACATAATTTGCCTCTATAGAAGGCTATT	peroxiredoxin 3
PRG2	NM_002728.4	MBP, BMPG	CTCTGGAAGTGAAGATGCCTCCAAGAAAGATGGGGCTGTTGAGTCTATCTCAGTGCCAGATATGGTGGACAAAAACCTTACGTGTCCTGAGGAAGAGGAC	proteoglycan 2, bone marrow (natural killer cell activator, eosinophil granule major basic protein)
PRG3	NM_006093.3	MBPH	CCCAGGGAAGAAGACATTGTTGAAGTGCAGGGAAGTCCAAGGTGCAAGATCTGCCGCTACCTATTGGTGCGGACTCCTAAAACTTTTGCAGAAGCTCAGA	proteoglycan 3
PRKCA	NM_002737.2	PKCA	AAAACCATCCGCTCCACACTAAATCCGCAGTGGAATGAGTCCTTTACATTCAAATTGAAACCTTCAGACAAAGACCGACGACTGTCTGTAGAAATCTGGG	protein kinase C alpha
PRKCI	NM_002740.4	DXS1179E, PKCI	GAACTCTTGATTCATGTGTTCCCTTGTGTACCAGAACGTCCTGGGATGCCTTGTCCAGGAGAAGATAAATCCATCTACCGTAGAGGTGCACGCCGCTGGA	protein kinase C iota
PROK2	NM_021935.3	PK2, BV8, MIT1, KAL4	TTTTTTCTCACCACCCCAAGCCCCATTTGTGCCCTGCCACACAAATACACCTACAGCTTTTGGTCCCTTGCCTCTTCCACCTCAAAGAATTTCAAGGCTC	prokineticin 2
PROS1	NM_000313.1	PROS	ATAGATGAATGCTCTGAGAACATGTGTGCTCAGCTTTGTGTCAATTACCCTGGAGGTTACACTTGCTATTGTGATGGGAAGAAAGGATTCAAACTTGCCC	protein S (alpha)
PRRX1	NM_022716.2	PMX1, PHOX1	GAAGGAATAGGACAACCTTCAATAGCAGCCAGCTGCAGGCTTTGGAGCGTGTCTTTGAGCGGACACACTATCCTGATGCTTTTGTGCGAGAAGACCTTGC	paired related homeobox 1
PSMB8	NM_004159.4	LMP7, RING10, D6S216E, PSMB5i, beta5i	ACTCACAGAGACAGCTATTCTGGAGGCGTTGTCAATATGTACCACATGAAGGAAGATGGTTGGGTGAAAGTAGAAAGTACAGATGTCAGTGACCTGCTGC	proteasome subunit beta 8
PSMB9	NM_002800.4	LMP2, RING12, beta1i, PSMB6i	TCAGGTATATGGAACCCTGGGAGGAATGCTGACTCGACAGCCTTTTGCCATTGGTGGCTCCGGCAGCACCTTTATCTATGGTTATGTGGATGCAGCATAT	proteasome subunit beta 9
PSME2	NM_002818.2	PA28beta	AGAAGAAAGAAGTCCATAAGTGTGGATTTCTCCCTGGGAATGAGAAAGTCCTGTCCCTGCTTGCCCTGGTTAAGCCAGAAGTCTGGACTCTCAAAGAGAA	proteasome activator subunit 2
PTAFR	NM_000952.3		CCTCACCGAAAAGTTCTACAGCATGCGCAGTAGCCGGAAATGCTCCCGGGCCACCACGGATACGGTCACTGAAGTGGTTGTGCCATTCAACCAGATCCCT	platelet-activating factor receptor
PTGDR	NM_000953.2	DP, DP1, PTGDR1	AAGGGGTTTCAGCATCTCTGGAGTTCCTTTGTATCTGACAATCTCAGGACTCCAAGGTGCAAAGCCTGCTGCATTTGCGTGATCTCAAGACCTCCAGCCA	prostaglandin D2 receptor (DP)
PTGDR2	NM_004778.1	GPR44, CRTH2, CD294, DP2	GCCAATGCTTACTGCGCTAGACGCTTCATCCCACAATCTTAAGGGGCAGCTTCTATTAGCCAGTCTTTACAGCTGAGCACATTCTGGCTCAGGGAGGTTA	prostaglandin D2 receptor 2
PTGDS	NM_000954.5	PGDS, L-PGDS	CAGGACAAGTTCCTGGGGCGCTGGTTCAGCGCGGGCCTCGCCTCCAACTCGAGCTGGCTCCGGGAGAAGAAGGCGGCGTTGTCCATGTGCAAGTCTGTGG	prostaglandin D2 synthase
PTGER2	NM_000956.2	EP2	GTCAGAAGGAGCTACAAAACCTACCCTCAGTGAGCATGGTACTTGGCCTTTGGAGGAACAATCGGCTGCATTGAAGATCCAGCTGCCTATTGATTTAAGC	prostaglandin E receptor 2
PTGS1	NM_000962.2	COX1, PGHS-1, PTGHS	ACCCCCAAGGCACCAACCTCATGTTTGCCTTCTTTGCACAACACTTCACCCACCAGTTCTTCAAAACTTCTGGCAAGATGGGTCCTGGCTTCACCAAGGC	prostaglandin-endoperoxide synthase 1 (prostaglandin G/H synthase and cyclooxygenase)
PTGS2	NM_000963.1	COX2	GCTACAAAAGCTGGGAAGCCTTCTCTAACCTCTCCTATTATACTAGAGCCCTTCCTCCTGTGCCTGATGATTGCCCGACTCCCTTGGGTGTCAAAGGTAA	prostaglandin-endoperoxide synthase 2
PTPN14	NM_005401.4	PEZ	GTCACCACGAAGTTTCGAACGGATTCTGTTTGCTATGCAACCACGGGCTTGAAGGTCAAGCACCTTTTGTCTGGGCAAGAAAGGACGGTGTGGCATTTAC	protein tyrosine phosphatase, non-receptor type 14
PTPRB	NM_002837.4	PTPB	GACTTGCATGTGGCCAACCAAGGAATGACCAGTAGTCTGTTTACTAACTGGACCCAGGCACAAGGAGACGTAGAATTTTACCAAGTCTTACTGATCCATG	protein tyrosine phosphatase, receptor type B
PTPRC	NM_080923.2	CD45, LCA, T200, GP180	GACACGGCTGACTTCCAGATATGACCATGTATTTGTGGCTTAAACTCTTGGCATTTGGCTTTGCCTTTCTGGACACAGAAGTATTTGTGACAGGGCAAAG	protein tyrosine phosphatase, receptor type C
PTPRK	NM_001135648.1	R-PTP-kappa	TGTACTTTTGATGATGGTCCAGGGGCCTGTGATTACCACCAGGATCTGTATGATGACTTTGAATGGGTGCATGTTAGTGCTCAAGAGCCTCATTATCTAC	protein tyrosine phosphatase, receptor type K
PTX3	NM_002852.3	TNFAIP5, TSG-14	ATATCTGGGATAGTGTTCTTAGCAATGAAGAGATAAGAGAGACCGGAGGAGCAGAGTCTTGTCACATCCGGGGGAATATTGTTGGGTGGGGAGTCACAGA	pentraxin 3
PYCARD	NM_013258.3	TMS-1, CARD5, ASC	ATGCGGAAGCTCTTCAGTTTCACACCAGCCTGGAACTGGACCTGCAAGGACTTGCTCCTCCAGGCCCTAAGGGAGTCCCAGTCCTACCTGGTGGAGGACC	PYD and CARD domain containing
RAB20	NM_017817.1	FLJ20429	AGACCGGCTACAATGTGGACCTCCTGTTTGAGACCCTCTTTGACCTGGTGGTGCCAATGATCTTACAGCAGAGAGCTGAGAGGCCGTCACACACAGTGGA	RAB20, member RAS oncogene family
RAB3D	NM_004283.3	GOV, RAB16, D2-2, RAD3D	TGTGAGGGGGAAAGCCTGGTTCAAGTTTAGATTTATTTCTAGGGAGCCCTGGTTTCTTCATACCAGAGGCTACCCTTAGAACTTTGGAGTGGGGTATCTT	RAB3D, member RAS oncogene family
RAD51	NM_133487.2	RAD51A, RECA, HsRad51, HsT16930, BRCC5, FANCR	AGACCACCAGACCCAGCTCCTTTATCAAGCATCAGCCATGATGGTAGAATCTAGGTATGCACTGCTTATTGTAGACAGTGCCACCGCCCTTTACAGAACA	RAD51 recombinase
RAF1	NM_002880.2	Raf-1, c-Raf, CRAF	CCTATGGCATCGTATTGTATGAACTGATGACGGGGGAGCTTCCTTATTCTCACATCAACAACCGAGATCAGATCATCTTCATGGTGGGCCGAGGATATGC	Raf-1 proto-oncogene, serine/threonine kinase
RAPGEF4	NM_007023.3	cAMP-GEFII, CGEF2	GGAGGAGTTTTATGTATCTGTATCAGATGATGCCCGGATGATTGCTGCCCTCAAGGAGCAACTGCCAGAGTTGGAGAAGATTGTCAAGCAAATCTCAGAA	Rap guanine nucleotide exchange factor 4
RASAL1	NM_004658.1	RASAL	TTGCACTGAGTGAAACTTGCCCTCTGGCTTGATTCAGACTGGAGTGGATAGGATAAGGAACCTGACTTATTTGACTGAGACTGGGGTCTCTACTTCACCA	RAS protein activator like 1 (GAP1 like)
RASGRF2	NM_006909.2	GRF2, Ras-GRF2	GCGACCTTACCAAAGCAACCAAGAAGACGAAGATCCAGACATCAAGAAGATTAAAAAGGTTCAGAGCTTCATGCGAGGATGGTTGTGCAGAAGGAAATGG	Ras protein specific guanine nucleotide releasing factor 2
RBP1	NM_002899.3	CRABP-I, CRBP1, CRBP, RBPC, CRBPI	TGATCATCCGCACGCTGAGCACTTTTAGGAACTACATCATGGACTTCCAGGTTGGGAAGGAGTTTGAGGAGGATCTGACAGGCATAGATGACCGCAAGTG	retinol binding protein 1
RETNLB	NM_032579.2	HXCP2, FIZZ2, RELMb	TGACCTGACAGGGAGGAGGCTGAGAACTCAGTTTTGTGACCATGACAGTAATGAAACCAGGGTCCCAACCAAGAAATCTAACTCAAACGTCCCACTTCAT	resistin like beta
RGL1	NM_001297669.1	RGL	TTGTGGAGAACCTGCTGACAGCTTTTGGGGACAATGACTTTACCTATATCAGCATCTTTCTTTCAACGTACAGAGGCTTTGCCTCCACTAAAGAAGTGCT	ral guanine nucleotide dissociation stimulator-like 1
RGS1	NM_002922.3	IER1, 1R20, IR20, BL34	CAGGCTAATAGCCTAAAGTGACTGGTCCCTGGCTGAAGGGAATTAACAGATAGTATCAAGCGCAGAAGGAATGTGCCAGTATGGCTCCCTGGGTGAACAG	regulator of G-protein signaling 1
RGS16	NM_002928.2	A28-RGS14, RGS-r	CAAGACACGTCTGGGGATCTTTCTTCACAAATCAGAGCTGGGCTGCGATACTGGGAGTACTGGCAAGTTCGAGTGGGGCAGTAAACACAGCAAAGAGAAT	regulator of G-protein signaling 16
RGS6	NM_001204420.1		TGCAGTGGCTTATGAAGAACCTTTCCATTGAGGACCCAGTTGAAGCAATACACTTGGGGAGCCTTATCGCTGCCCAGGGCTACATCTTTCCAATCTCAGA	regulator of G-protein signaling 6
RHOC	NM_175744.4	ARH9, ARHC, RhoC	ACCATGGCTGCAATCCGAAAGAAGCTGGTGATCGTTGGGGATGGTGCCTGTGGGAAGACCTGCCTCCTCATCGTCTTCAGCAAGGATCAGTTTCCGGAGG	ras homolog family member C
RHOG	NM_001665.3	ARHG, RhoG, MGC125835, MGC125836	AGTATGACCGCCTCCGTACACTCTCCTACCCTCAGACCAACGTTTTCGTCATCTGTTTCTCCATTGCCAGTCCGCCGTCCTATGAGAACGTGCGGCACAA	ras homolog family member G
RHOJ	NM_020663.4	RASL7B, ARHJ, FLJ14445, TCL	GGGTTTCTTAACTCACACTGAGAGCGGAAAGGGGCAGACCCTTTTCATAACTCCCTCAAGTGTGTGTTACCTTTCTTTACCAGCATGGTAAGCAACAGGA	ras homolog family member J
RICTOR	NM_152756.3	MGC39830, AVO3, PIA, KIAA1999	ACTCGGAGTCAACCAGCTCTAGACATAATAGTGAAAGTGAATCTGTGCCATCGAGTATGTTCATATTGGAGGATGACCGGTTTGGCAGCAGCTCTACTAG	RPTOR independent companion of MTOR, complex 2
RIN2	NM_018993.2	RASSF4	AAACCCCCGAACCTTCCACCTCCCCATAGGCCTCTTTCCTCCGACGGTGTCTGTCCTGCCTCCCTGCGTCAGCTCTGCCTTATAAATGGAGTGCATTCTA	Ras and Rab interactor 2
RIPK2	NM_003821.5	RICK, RIP2, CARDIAK, CARD3	ATGCCCTTCTGTCCAGGGACTTGATCATGAAAGAGGACTATGAACTTGTTAGTACCAAGCCTACAAGGACCTCAAAAGTCAGACAATTACTAGACACTAC	receptor interacting serine/threonine kinase 2
RNASE2	NM_002934.2	RNS2, EDN, RAF3	GCTAACGTAGTTAATGTTTGTGGTAACCCAAATATGACCTGTCCTAGTAACAAAACTCGCAAAAATTGTCACCACAGTGGAAGCCAGGTGCCTTTAATCC	ribonuclease A family member 2
RNASE3	NM_002935.2	RNS3, ECP, RAF1	GGTAACCAAAGTATACGCTGCCCTCATAACAGAACTCTCAACAATTGTCATCGGAGTAGATTCCGGGTGCCTTTACTCCACTGTGACCTCATAAATCCAG	ribonuclease A family member 3
RND3	NM_005168.3	ARHE, RhoE, Rho8	GGAACAAATCACAGAGAGCCACAAAGCGGATTTCACACATGCCTAGCAGACCAGAACTCTCGGCAGTTGCTACGGACTTACGAAAGGACAAAGCGAAGAG	Rho family GTPase 3
ROS1	NM_002944.2	MCF3, ROS, c-ros-1	TGATATACTTTGCCAAAGCACAAGAGATCTGGGCAATGGATCTGGAAGGCTGTCAGTGTTGGAGAGTTATCACAGTACCTGCTATGCTCGCAGGAAAAAC	ROS proto-oncogene 1 , receptor tyrosine kinase
RUNX2	NM_001024630.3	CCD, CBFA1, CCD1, AML3, PEBP2A1, PEBP2aA1	AGAACCACAAGTGCGGTGCAAACTTTCTCCAGGAGGACAGCAAGAAGTCTCTGGTTTTTAAATGGTTAATCTCCGCAGGTCACTACCAGCCACCGAGACC	runt related transcription factor 2	sub-maximal isoform coverage due to non-overlapping transcripts
S100A10	NM_002966.1	ANX2LG, CAL1L, P11, 42C, CLP11	TCAAAAAGACCCTCTGGCTGTGGACAAAATAATGAAGGACCTGGACCAGTGTAGAGATGGCAAAGTGGGCTTCCAGAGCTTCTTTTCCCTAATTGCGGGC	S100 calcium binding protein A10
S100A11	NM_005620.1	S100C	AAATCTCCAGCCCTACAGAGACTGAGCGGTGCATCGAGTCCCTGATTGCTGTCTTCCAGAAGTATGCTGGAAAGGATGGTTATAACTACACTCTCTCCAA	S100 calcium binding protein A11
S100A4	NM_002961.2	MTS1, CAPL, P9KA, 18A2, PEL98, 42A, FSP1	CAGGGACAACGAGGTGGACTTCCAAGAGTACTGTGTCTTCCTGTCCTGCATCGCCATGATGTGTAACGAATTCTTTGAAGGCTTCCCAGATAAGCAGCCC	S100 calcium binding protein A4
S100A8	NM_002964.3	CAGA, CFAG, P8, MRP8, 60B8AG, CGLA	CTGATAAAGGGGAATTTCCATGCCGTCTACAGGGATGACCTGAAGAAATTGCTAGAGACCGAGTGTCCTCAGTATATCAGGAAAAAGGGTGCAGACGTCT	S100 calcium binding protein A8
S100A9	NM_002965.2	CAGB, CFAG, P14, MIF, NIF, LIAG, MRP14, MAC387, 60B8AG, CGLB	AACATAGAGACCATCATCAACACCTTCCACCAATACTCTGTGAAGCTGGGGCACCCAGACACCCTGAACCAGGGGGAATTCAAAGAGCTGGTGCGAAAAG	S100 calcium binding protein A9
S1PR1	NM_001400.3	EDG1, edg-1, D1S3362, CD363	CCTGACGTTCCGCAAGAACATTTCCAAGGCCAGCCGCAGCTCTGAGAAGTCGCTGGCGCTGCTCAAGACCGTAATTATCGTCCTGAGCGTCTTCATCGCC	sphingosine-1-phosphate receptor 1
SAA1	NM_199161.1	SAA, PIG4, TP53I4	AGCTTCTTTTCGTTCCTTGGCGAGGCTTTTGATGGGGCTCGGGACATGTGGAGAGCCTACTCTGACATGAGAGAAGCCAATTACATCGGCTCAGACAAAT	serum amyloid A1	SAA2 (NM_001127380;NM_030754)
SCIN	NM_033128.3	KIAA1905	TGATGGTTCTGGCAAAGTGGAGATTTGGCGTGTAGAAAACAATGGTAGGATCCAAGTTGACCAAAACTCATATGGTGAATTCTATGGTGGTGACTGCTAC	scinderin
SELE	NM_000450.2	ELAM1, ELAM, ESEL, CD62E	AATTCACCTACAAGTCCTCTTGTGCCTTCAGCTGTGAGGAGGGATTTGAATTACATGGATCAACTCAACTTGAGTGCACATCTCAGGGACAATGGACAGA	selectin E
SELL	NR_029467.1	LYAM1, LNHR, LSEL, LAM1, LAM-1, hLHRc, Leu-8, Lyam-1, PLNHR, CD62L	CTAACTCCAGTGAAGTAATGGGGTCCTGCTCAAGTTGAAAGAGTCCTATTTGCACTGTAGCCTCGCCGTCTGTGAATTGGACCATCCTATTTAACTGGCT	selectin L
SELP	NM_003005.2	GRMP, CD62, PSEL, PADGEM, GMP140, CD62P	CCATCCTTGAGAGCGTTTCAGTATGACACCAACTGTAGCTTCCGCTGTGCTGAAGGTTTCATGCTGAGAGGAGCCGATATAGTTCGGTGTGATAACTTGG	selectin P
SELPLG	NM_003006.3	PSGL-1, CD162	CATGGGCTGTTAGGTTGACTTCAGTTTTGCCTCTTGGACAACAGGGGGTCTTGTACATCCTTGGGTGACCAGGAAAAGTTCAGGCTATGGGGGGCCAAAG	selectin P ligand
SEMA4A	NM_001193300.1	SEMAB, SemB, FLJ12287, CORD10	CATCATGACGCCTCCTTTGTGGCAGCCATCCCTTCGACCCAGGTCGTCTACTTCTTCTTCGAGGAGACAGCCAGCGAGTTTGACTTCTTTGAGAGGCTCC	semaphorin 4A
SEMA4B	NM_020210.3	SEMAC, SemC, KIAA1745, MGC131831	GGACAGCGCGAGCTCAGGAGAGATTTCGTGACAATGTACGCCTTTCCCTCAGAATTCAGGGAAGAGACTGTCGCCTGCCTTCCTCCGTTGTTGCGTGAGA	semaphorin 4B
SEMA5A	NM_003966.2	SEMAF, semF	TCCACGCTTATCGCGTGAACCCTCACATGTTGGACTTTCACAGTGTGATCTCTCACCTGTCTTGGAAACTCCTTCATAAAGCCGCTCTTCCTTAGGCCTG	semaphorin 5A
SEMA6D	NM_153617.1	KIAA1479, FLJ11598	CCCATGTGTAGATACTACAGGTTGAGTACCTTAGAATATGATGGGGAAGAAATTAGTGGCCTGGCAAGATGCCCATTTGATGCCAGACAAACCAATGTTG	semaphorin 6D
SERINC2	NM_018565.3	TDE2L, FKSG84, PRO0899, TDE2	GAGTGCGATTCCCGTGCCTGGTACGCAGGCCTCTTCTTCTTCACTCTCCTCTTCTACTTGCTGTCGATCGCGGCCGTGGCGCTGATGTTCATGTACTACA	serine incorporator 2
SERPINB2	NM_002575.1	PLANH2, PAI2, HsT1201	CTGTGGGTTCATGCAGCAGATCCAGAAGGGTAGTTATCCTGATGCGATTTTGCAGGCACAAGCTGCAGATAAAATCCATTCATCCTTCCGCTCTCTCAGC	serpin peptidase inhibitor, clade B (ovalbumin), member 2
SERPINB6	NM_004568.4	PI6, DFNB91, PTI, CAP	CCTCTCATCTTTTAGAGATTCCTGCCAAAAATTCTACCAAGCAGAGATGGAGGAGCTTGACTTTATCAGCGCCGTAGAGAAGTCCAGAAAACACATAAAC	serpin peptidase inhibitor, clade B (ovalbumin), member 6
SERPINB7	NM_001040147.1	MEGSIN	CTTCCTAACATTGGTCAGCAGATGACACTGGTGACTTGACCCTTCCTAGACACCTGGTTGATTGTCCTGATCCCTGCTCTTAGCATTCTACCACCATGTG	serpin peptidase inhibitor, clade B (ovalbumin), member 7
SERPINB9	NM_004155.3	PI9, CAP3	GTTGATGCCTTCCAACAGGGCAAGGCTGACTTGTCGGCAATGTCAGCGGAGAGAGACCTGTGTCTGTCCAAGTTCGTGCACAAGAGTTTTGTGGAGGTGA	serpin peptidase inhibitor, clade B (ovalbumin), member 9
SERPINE1	NM_000602.4	PLANH1, PAI1, PAI	CGGAGCACGGTCAAGCAAGTGGACTTTTCAGAGGTGGAGAGAGCCAGATTCATCATCAATGACTGGGTGAAGACACACACAAAAGGTATGATCAGCAACT	serpin peptidase inhibitor, clade E (nexin, plasminogen activator inhibitor type 1), member 1
SERPINE3	NM_001101320.1		GGAATGACATTGCTGAAGACTGAGTTTGCACTTCACCTCTACCAGAGTGTGGCCGCGTGTAGAAATGAGACGAACTTTGTCATCTCTCCTGCTGGTGTGT	serpin peptidase inhibitor, clade E (nexin, plasminogen activator inhibitor type 1), member 3
SESN1	NM_014454.2	SEST1, PA26	CTATTTTTCTGTGGAAAACCACTGCTGGCACAAGCAGTGACTGTTTGGCAGCTTCAAGTTTAGAGCTGTGAAGACAGGCTGCCATTCACAGTATTTTGCT	sestrin 1
SFRP4	NM_003014.2	frpHE, FRP-4, FRPHE	AATGGAGAGATCAGCTTAGTAAAAGATCCATACAGTGGGAAGAGAGGCTGCAGGAACAGCGGAGAACAGTTCAGGACAAGAAGAAAACAGCCGGGCGCAC	secreted frizzled-related protein 4
SGPP1	NM_030791.3		ATCTTTTCTTTCACTCTTGACACCTGGAGCACATCCCGAGGAGACACAGCCGAGATACTAGGAAGTGGTGCTGGAATTGCATGTGGATCTCATGTTACTT	sphingosine-1-phosphate phosphatase 1
SIGLEC1	NM_023068.3	SN, SIGLEC-1, CD169, FLJ00051, FLJ00055, FLJ00073, FLJ32150, dJ1009E24.1, sialoadhesin	GCCAGAATCTGTGATGACTCCAGCCTATGAATGTGAATGAGGCAGTGTTGAGTCCTGCCCGCCTCTACGAAAACAGCTCTGTGACATCTGACTTTTTATG	sialic acid binding Ig like lectin 1
SIGLEC5	NM_003830.2	CD33L2, OB-BP2, SIGLEC-5, CD170	CTTCCTTGAATAGAAAGGTCCTGCTGGCAAGTTCTCTCAAGGCTGGGGATGACCAGGCACAAAAAACAGGGCAGCAATATGTTGGTGTCACTCCCCTTCC	sialic acid binding Ig like lectin 5
SIRPA	NM_080792.2	PTPNS1, SHPS1, SIRP, MYD-1, BIT, P84, SHPS-1, SIRPalpha, CD172a, SIRPalpha2, MFR, SIRP-ALPHA-1	CCAGGGCAAGCAGATGTCGCAAGCCCTATTTATTCAGTCTTCACTATAACTCTTAGAGTTGAGACGCTAATGTTCATGACTCCTGGCCTTGGGATGCCCA	signal regulatory protein alpha
SKI	NM_003036.2		CCTCTGGTGCTTGGTTGAACAAGGGAATCACAAGAAAACGAAAATGCAAAAACTGAACTTCGGGGGTCGTTCTGTGCCTTCCAGCATCTTGTACAGCAAA	SKI proto-oncogene
SKIL	NM_005414.2	SNO, SnoN, SnoA	AATTCCATTTAAGTAGTCAGAGCTCGCTGGGTGGACCAGCAGCATTTTCTGCTCGGCATTCCCAAGAAAGCATGTCGCCTACTGTATTTCTGCCTCTTCC	SKI-like proto-oncogene
SLC16A6	NM_001174166.1	MCT6, MCT7	CAGCCTCCTCTTCGTGGGCCTACTACAGTTAAACATTGTCATCTTCGGAGCACTGCTCAGACCCATCTTTATCAGAGGACCAGCGTCACCGAAAATAGTC	solute carrier family 16 member 6
SMAD1	NM_005900.2	MADH1, MADR1, JV4-1	CCTTGCATGTACTTGAAGGATGGATGAGTCAGACACGATTGAGAACTGACAAAGGAGCCTTGATAATACTTGACCTCTGTGACCAACTGTTGGATTCAGA	SMAD family member 1
SMAD2	NM_005901.5	MADH2, MADR2, JV18-1	TGCTCAAGCATGTCATAAAGCTTCACCAATCAAGTCCCATGAAAAGACTTAATGTAACAACTCTTCTGTCATAGCATTGTGTGTGGTCCCTATGGACTGT	SMAD family member 2
SMAD7	NM_005904.2	MADH8, MADH7	AGCAGAAATCCAAGCACCACCAAACACAGTGTATGAAGGGGGGCGGTCATCATTTCACTTGTCAGGAGTGTGTGTGAGTGTGAGTGTGCGGCTGTGTGTG	SMAD family member 7
SMARCD3	NM_001003801.1	BAF60C, Rsc6p, CRACD3	TGCGACTCTATATCTCCAACACTTTTAACCCTGCGAAGCCTGATGCTGAGGATTCCGACGGCAGCATTGCCTCCTGGGAGCTACGGGTGGAGGGGAAGCT	SWI/SNF related, matrix associated, actin dependent regulator of chromatin, subfamily d, member 3
SOCS1	NM_003745.1	SOCS-1, SSI-1, JAB, TIP3, Cish1	TTAACTGTATCTGGAGCCAGGACCTGAACTCGCACCTCCTACCTCTTCATGTTTACATATACCCAGTATCTTTGCACAAACCAGGGGTTGGGGGAGGGTC	suppressor of cytokine signaling 1
SOCS2	NM_003877.3	STATI2, SSI2, SOCS-2, SSI-2, CIS2, Cish2	GGAACGGCACTGTTCACCTTTATCTGACCAAACCGCTCTACACGTCAGCACCATCTCTGCAGCATCTCTGTAGGCTCACCATTAACAAATGTACCGGTGC	suppressor of cytokine signaling 2
SOCS3	NM_003955.3	SSI-3, CIS3, SOCS-3, Cish3	GGAGGATGGAGGAGACGGGACATCTTTCACCTCAGGCTCCTGGTAGAGAAGACAGGGGATTCTACTCTGTGCCTCCTGACTATGTCTGGCTAAGAGATTC	suppressor of cytokine signaling 3
SP4	NM_003112.3	SPR-1, HF1B, MGC130008, MGC130009	CAGTCAGCTTCAGCCTAATGGAATGCAGAATGCACAGGATCAATCAAATTCTCTTCAGCAGGTGCAAATTGTAGGCCAACCTATCTTACAGCAGATCCAG	Sp4 transcription factor
SPHK1	NM_021972.2	SPHK	TTCGGGGCTGCGCCTCTTCTCTGTGCTCAGCCTGGCCTGGGGCTTCATTGCTGATGTGGACCTAGAGAGTGAGAAGTATCGGCGTCTGGGGGAGATGCGC	sphingosine kinase 1
SPRY2	NM_005842.2	hSPRY2	GCCGTTTTAACTGATATGCTTGTTAGAACTCAGCTAATGGAGCTCAAAGTATGAGATACAGAACTTGGTGACCCATGTATTGCATAAGCTAAAGCAACAC	sprouty RTK signaling antagonist 2
SPTBN1	NM_003128.2		GAACAGACAAAATCTCCTATCCCAGTCACATGCCTACCAGCAGTTCCTCAGAGACACGAAGCAAGCCGAAGCCTTTCTTAACAACCAGGAGTATGTTCTG	spectrin beta, non-erythrocytic 1
SQSTM1	NM_003900.3	PDB3, OSIL, p62, p60, p62B, A170	GGGCCAGTTTCTCTGCCTTCTTCCAGGATCAGGGGTTAGGGTGCAAGAAGCCATTTAGGGCAGCAAAACAAGTGACATGAAGGGAGGGTCCCTGTGTGTG	sequestosome 1
STAB1	NM_015136.2	KIAA0246, STAB-1, FEEL-1, CLEVER-1, FELE-1, FEX1	CTCCCACTCTGCCTCCTGGCCTTCTGCCTGGCAGGCTTCAGCTTCGTCAGGGGGCAGGTGCTGTTCAAAGGCTGTGATGTGAAAACCACGTTTGTCACTC	stabilin 1
STAT1	NM_139266.1	STAT91, ISGF-3	ACAGTGGTTAGAAAAGCAAGACTGGGAGCACGCTGCCAATGATGTTTCATTTGCCACCATCCGTTTTCATGACCTCCTGTCACAGCTGGATGATCAATAT	signal transducer and activator of transcription 1
STAT3	NM_003150.3	APRF	AAAGAAGGAGGCGTCACTTTCACTTGGGTGGAGAAGGACATCAGCGGTAAGACCCAGATCCAGTCCGTGGAACCATACACAAAGCAGCAGCTGAACAACA	signal transducer and activator of transcription 3 (acute-phase response factor)
STAT4	NM_003151.2		AGACAATGGATCAGAGTGACAAGAATAGTGCCATGGTGAATCAGGAAGTTTTGACACTGCAGGAAATGCTTAACAGCCTCGATTTCAAGAGAAAGGAGGC	signal transducer and activator of transcription 4
STAT5A	NM_003152.3	STAT5, MGF	ACCATCGCCTGGAAGTTTGACTCCCCGGAACGCAACCTGTGGAACCTGAAACCATTCACCACGCGGGATTTCTCCATCAGGTCCCTGGCTGACCGGCTGG	signal transducer and activator of transcription 5A
STAT5B	NM_012448.3		AAGGAGAAGCCCTTCATCAGATGCAAGCGTTATATGGCCAGCATTTTCCCATTGAGGTGCGGCATTATTTATCCCAGTGGATTGAAAGCCAAGCATGGGA	signal transducer and activator of transcription 5B
STAT6	NM_003153.3	D12S1644, IL-4-STAT	AGAACATCCAGCCATTCTCTGCCAAAGACCTGTCCATTCGCTCACTGGGGGACCGAATCCGGGATCTTGCTCAGCTCAAAAATCTCTATCCCAAGAAGCC	signal transducer and activator of transcription 6, interleukin-4 induced
STK17A	NM_004760.2	DRAK1	AGTTTATGAGACTGCATCAGAAATGATCTTAGTTCTGGAATATGCTGCTGGGGGTGAAATCTTTGACCAGTGTGTTGCAGACAGAGAAGAAGCCTTTAAA	serine/threonine kinase 17a
SYK	NM_003177.5		TCCTACGCCCTGTGCCTGCTGCACGAAGGGAAGGTGCTGCACTATCGCATCGACAAAGACAAGACAGGGAAGCTCTCCATCCCCGAGGGAAAGAAGTTCG	spleen tyrosine kinase
TAP1	NM_000593.5	ABCB2, PSF1, RING4, D6S114E	GTGGCTGCAGTGGGACAAGAGCCACAGGTATTTGGAAGAAGTCTTCAAGAAAATATTGCCTATGGCCTGACCCAGAAGCCAACTATGGAGGAAATCACAG	transporter 1, ATP-binding cassette, sub-family B (MDR/TAP)
TAP2	NM_000544.3	ABCB3, PSF2, RING11, D6S217E	GGCTTCCTTTAAATGCCAATGTGCTCTTGCGAAGCCTGGTGAAAGTGGTGGGGCTGTATGGCTTCATGCTCAGCATATCGCCTCGACTCACCCTCCTTTC	transporter 2, ATP-binding cassette, sub-family B (MDR/TAP)
TAPBP	NM_003190.4	TAPA	GGTCACCCTGGAGGTAGCAGGTCTTTCAGGGCCCTCCCTTGAGGACAGCGTAGGCCTTTTCCTGTCTGCCTTTCTTCTGCTTGGGCTCTTCAAGGCACTG	TAP binding protein (tapasin)
TEK	NM_000459.3	VMCM, TIE2, TIE-2, VMCM1, CD202b	CCCGTTAATCACTATGAGGCTTGGCAACATATTCAAGTGACAAATGAGATTGTTACACTCAACTATTTGGAACCTCGGACAGAATATGAACTCTGTGTGC	TEK receptor tyrosine kinase
TEP1	NM_007110.3	TP1, TLP1, VAULT2, p240, TROVE1	TCTCATCTACTTCCGGGATTCCAGCTTCCTCAGCTCTGTGCCAGATGCCTGGAAATCTGACTTTGTTTCTGAGTCTGAAGAGGCCGCACGTCGGATCTCA	telomerase associated protein 1
TERF2IP	NM_018975.2	RAP1	TTGCATTGGAACTGGCACTTATTTTCTGACCATCGCTGCTGTTGCTCTGTGAGTCCTAGATTTTTGTAGCCAAGCAGAGTTGTAGAGGGGGATAAAAAGA	telomeric repeat binding factor 2, interacting protein
TFCP2	NM_005653.3	CP2, LSF, LBP-1C, TFCP2C	GTGCGGCGTTTCGTGCCCAGTGGCTGCTCCTTCCTTCACCTCTGAAAACGGCCCTCTTGAAGGGGGATATGAATGGAGATTTGAAGGTCTGCAAGAACCT	transcription factor CP2
TGFA	NM_003236.2		TGCCACAGACCTTCCTACTTGGCCTGTAATCACCTGTGCAGCCTTTTGTGGGCCTTCAAAACTCTGTCAAGAACTCCGTCTGCTTGGGGTTATTCAGTGT	transforming growth factor alpha
TGFB1	NM_000660.3	TGFB, DPD1, CED, TGFbeta	TATATGTTCTTCAACACATCAGAGCTCCGAGAAGCGGTACCTGAACCCGTGTTGCTCTCCCGGGCAGAGCTGCGTCTGCTGAGGCTCAAGTTAAAAGTGG	transforming growth factor beta 1
TGFBR3	NM_003243.3	betaglycan, BGCAN	CTTTGTTTTGGAGTCTCCTCTGAATGGCTGCGGTACTCGGCCCCGGTGGTCAGCCCTTGATGGTGTGGTCTACTATAACTCCATTGTGATACAGGTTCCA	transforming growth factor beta receptor III
TGM2	NM_004613.2	TGC	AGGGCTTTATCTACCAGGGCTCGGCCAAGTTCATCAAGAACATACCTTGGAATTTTGGGCAGTTTGAAGATGGGATCCTAGACATCTGCCTGATCCTTCT	transglutaminase 2
THBD	NM_000361.2	CD141	GTGGAGCCCGTGGACCCGTGCTTCAGAGCCAACTGCGAGTACCAGTGCCAGCCCCTGAACCAAACTAGCTACCTCTGCGTCTGCGCCGAGGGCTTCGCGC	thrombomodulin
TIGIT	NM_173799.2	VSIG9, VSTM3, FLJ39873, DKFZp667A205	TGGATCTTAGAAGACTTTTATCCTTCCACCATCTCTCTCAGAGGAATGAGCGGGGAGGTTGGATTTACTGGTGACTGATTTTCTTTCATGGGCCAAGGAA	T-cell immunoreceptor with Ig and ITIM domains
TIMD4	NM_138379.1		TGAGTTTTGGTGGCTTTACCTGACACCAGTCACTTCAGAGACTGTTGTGACGGAGGTTTTGGGTCACCGGGTGACTTTGCCCTGTCTGTACTCATCCTGG	T-cell immunoglobulin and mucin domain containing 4
TIMP3	NM_000362.4	SFD	ACCTGCCTTGCTTTGTGACTTCCAAGAACGAGTGTCTCTGGACCGACATGCTCTCCAATTTCGGTTACCCTGGCTACCAGTCCAAACACTACGCCTGCAT	TIMP metallopeptidase inhibitor 3
TLR1	NM_003263.3	rsc786, KIAA0012, CD281	TCAACCAGGAATTGGAATACTTGGATTTGTCCCACAACAAGTTGGTGAAGATTTCTTGCCACCCTACTGTGAACCTCAAGCACTTGGACCTGTCATTTAA	toll like receptor 1
TLR10	NM_030956.2	CD290	TGGTTGGATGGTCAGATTCATACACCTGTGAATACCCTTTAAACCTAAGGGGAACTAGGTTAAAAGACGTTCATCTCCACGAATTATCTTGCAACACAGC	toll like receptor 10
TLR2	NM_003264.3	TIL4, CD282	ATTGCAAATCCTGAGAGTGGGAAATATGGACACCTTCACTAAGATTCAAAGAAAAGATTTTGCTGGACTTACCTTCCTTGAGGAACTTGAGATTGATGCT	toll like receptor 2
TLR3	NM_003265.2	CD283	TGGCCTCTTTCTGAACAATGTCCAGCTGGGTCCCAGCCTTACAGAGAAGCTATGTTTGGAATTAGCAAACACAAGCATTCGGAATCTGTCTCTGAGTAAC	toll like receptor 3
TLR4	NM_138554.2	hToll, CD284, TLR-4, ARMD10	ACTCAGAAAAGCCCTGCTGGATGGTAAATCATGGAATCCAGAAGGAACAGTGGGTACAGGATGCAATTGGCAGGAAGCAACATCTATCTGAAGAGGAAAA	toll like receptor 4
TLR5	NM_003268.5	SLEB1, TIL3, FLJ10052, MGC126430, MGC126431	TGCCAATATCCAGGATGCCATCTGGAACAGTAGAAAGATCGTTTGTCTTGTGAGCAGACACTTCCTTAGAGATGGCTGGTGCCTTGAAGCCTTCAGTTAT	toll like receptor 5
TLR6	NM_006068.2	CD286	TGTCTGGAGGTGCCTCCATTATCCTCATGCCTTCAGGAAAGACTTAACAAAAACAATGTTTCATCTGGGGAACTGAGCTAGGCGGTGAGGTTAGCCTGCC	toll like receptor 6
TLR7	NM_016562.3		TGTGGGCACCACACAGGTGGTTGCTGCTTCAGTGCTTCCTGCTCTTTTTCCTTGGGCCTGCTTCTGGGTTCCATAGGGAAACAGTAAGAAAGAAAGACAC	toll like receptor 7
TLR8	NM_016610.2	CD288	TTTAACTGATAGCCTATCTGACTTTACATCTTCCCTTCGGACACTGCTGCTGAGTCATAACAGGATTTCCCACCTACCCTCTGGCTTTCTTTCTGAAGTC	toll like receptor 8
TLR9	NM_017442.2	CD289	ACCTTCTTGGCTGTGCCCACCCTGGAAGAGCTAAACCTGAGCTACAACAACATCATGACTGTGCCTGCGCTGCCCAAATCCCTCATATCCCTGTCCCTCA	toll like receptor 9
TM7SF3	NM_016551.2		CATACAAGTTATGGAAGCAAGAGAGAGAGCGCCGAGTGACAAACATTCTGGACCCTAGCTACCACATTCCTCCATTGAGAGAGAGGCTCTATGGCCGATT	transmembrane 7 superfamily member 3
TMEM173	NM_198282.1	FLJ38577, NET23	CTGGCATGGTCATATTACATCGGATATCTGCGGCTGATCCTGCCAGAGCTCCAGGCCCGGATTCGAACTTACAATCAGCATTACAACAACCTGCTACGGG	transmembrane protein 173
TNC	NM_002160.3	HXB, DFNA56, TN, MGC167029	TGTGTGCCACGATGGCTTTGCAGGCGATGACTGCAACAAGCCTCTGTGTCTCAACAATTGCTACAACCGTGGACGATGCGTGGAGAATGAGTGCGTGTGT	tenascin C
TNF	NM_000594.2	TNFA, TNFSF2, DIF, TNF-alpha	AGCAACAAGACCACCACTTCGAAACCTGGGATTCAGGAATGTGTGGCCTGCACAGTGAAGTGCTGGCAACCACTAAGAATTCAAACTGGGGCCTCCAGAA	tumor necrosis factor
TNFAIP3	NM_006290.2	A20, OTUD7C	CAAAGCCCTCATCGACAGAAACATCCAGGCCACCCTGGAAAGCCAGAAGAAACTCAACTGGTGTCGAGAAGTCCGGAAGCTTGTGGCGCTGAAAACGAAC	TNF alpha induced protein 3
TNFAIP6	NM_007115.2	TSG6, TSG-6	GAATTTGAAGGCGGCCATCTCGCAACTTACAAGCAGCTAGAGGCAGCCAGAAAAATTGGATTTCATGTCTGTGCTGCTGGATGGATGGCTAAGGGCAGAG	TNF alpha induced protein 6
TNFAIP8	NM_001077654.1	GG2-1, MDC-3.13, SCC-S2	AATCCATCGCCACCACCTTAATAGACGACACAAGTAGTGAGGTGCTGGATGAGCTCTACAGAGTGACCAGGGAGTACACCCAAAACAAGAAGGAGGCAGA	TNF alpha induced protein 8
TNFRSF11A	NM_003839.3	PDB2, LOH18CR1, RANK, CD265, FEO	AGTACATGTCTTCTAAATGCACTACTACCTCTGACAGTGTATGTCTGCCCTGTGGCCCGGATGAATACTTGGATAGCTGGAATGAAGAAGATAAATGCTT	tumor necrosis factor receptor superfamily member 11a
TNFRSF12A	NM_016639.1	FN14, TweakR, CD266	GCCCAGGGTTCAGGGGAACCTTCCAAGGTGTCTGGTTGCCCTGCCTCTGGCTCCAGAACAGAAAGGGAGCCTCACGCTGGCTCACACAAAACAGCTGACA	tumor necrosis factor receptor superfamily member 12A
TNFRSF14	NM_003820.3	HVEM, ATAR, TR2, LIGHTR, HVEA, CD270	CTGCAGCCCAGGCCACTTCTGCATCGTCCAGGACGGGGACCACTGCGCCGCGTGCCGCGCTTACGCCACCTCCAGCCCGGGCCAGAGGGTGCAGAAGGGA	tumor necrosis factor receptor superfamily member 14
TNFRSF1A	NM_001065.2	TNFR1, TNF-R, TNFAR, TNFR60, TNF-R-I, CD120a, TNF-R55	ACGGACTGCAGGGAGTGTGAGAGCGGCTCCTTCACCGCTTCAGAAAACCACCTCAGACACTGCCTCAGCTGCTCCAAATGCCGAAAGGAAATGGGTCAGG	tumor necrosis factor receptor superfamily member 1A
TNFRSF1B	NM_001066.2	TNFR2, TNFBR, TNFR80, TNF-R75, TNF-R-II, p75, CD120b	CCCAGCTGAAGGGAGCACTGGCGACTTCGCTCTTCCAGTTGGACTGATTGTGGGTGTGACAGCCTTGGGTCTACTAATAATAGGAGTGGTGAACTGTGTC	tumor necrosis factor receptor superfamily member 1B
TNFRSF4	NM_003327.3	TXGP1L, ACT35, OX40, CD134	CAACTCTGCACCGTTCTAGGTGCCGATGGCTGCCTCCGGCTCTCTGCTTACGTATGCCATGCATACCTCCTGCCCCGCGGGACCACAATAAAAACCTTGG	tumor necrosis factor receptor superfamily member 4
TNFRSF8	NM_152942.2	CD30, D1S166E, KI-1	GAAACCGCTCAGATGTTTTGGGGAAAGTTGGAGAAGCCGTGGCCTTGCGAGAGGTGGTTACACCAGAACCTGGACATTGGCCAGAAGAAGCTTAAGTGGG	tumor necrosis factor receptor superfamily member 8
TNFRSF9	NM_001561.4	ILA, CD137, 4-1BB	AGATTTGCAGTCCCTGTCCTCCAAATAGTTTCTCCAGCGCAGGTGGACAAAGGACCTGTGACATATGCAGGCAGTGTAAAGGTGTTTTCAGGACCAGGAA	tumor necrosis factor receptor superfamily member 9
TNFSF10	NM_003810.2	TRAIL, Apo-2L, TL2, CD253	GGGGGGACCCAGCCTGGGACAGACCTGCGTGCTGATCGTGATCTTCACAGTGCTCCTGCAGTCTCTCTGTGTGGCTGTAACTTACGTGTACTTTACCAAC	tumor necrosis factor superfamily member 10
TNFSF4	NM_003326.2	TXGP1, OX-40L, gp34, CD252	GAAGGTCAGGTCTGTCAACTCCTTGATGGTGGCCTCTCTGACTTACAAAGACAAAGTCTACTTGAATGTGACCACTGACAATACCTCCCTGGATGACTTC	tumor necrosis factor superfamily member 4
TNFSF9	NM_003811.3	4-1BB-L	ACGGGGGGCCTGAGCTACAAAGAGGACACGAAGGAGCTGGTGGTGGCCAAGGCTGGAGTCTACTATGTCTTCTTTCAACTAGAGCTGCGGCGCGTGGTGG	tumor necrosis factor superfamily member 9
TOP2A	NM_001067.3	TOP2	TTTAACCAAGGAAAAGAAAGATGAACTCTGCAGGCTAAGAAATGAAAAAGAACAAGAGCTGGACACATTAAAAAGAAAGAGTCCATCAGATTTGTGGAAA	topoisomerase (DNA) II alpha
TPSAB1	NM_003294.3	TPSB1, TPS1, TPS2	GCAGGTGAAGGTCCCCATAATGGAAAACCACATTTGTGACGCAAAATACCACCTTGGCGCCTACACGGGAGACGACGTCCGCATCGTCCGTGACGACATG	tryptase alpha/beta 1	TPSB2 (NM_024164)
TRAF1	NM_005658.3	EBI6	CGAGTGATGGGTCTAGGCCCTGAAACTGATGTCCTAGCAATAACCTCTTGATCCCTACTCACCGAGTGTTGAGCCCAAGGGGGGATTTGTAGAACAAGCC	TNF receptor associated factor 1
TRAF2	NM_021138.3	TRAP3	GTGGCCCTTCAACCAGAAGGTGACCTTAATGCTGCTCGACCAGAATAACCGGGAGCACGTGATTGACGCCTTCAGGCCCGACGTGACTTCATCCTCTTTT	TNF receptor associated factor 2
TRAF6	NM_145803.2	RNF85	TTGCAAAACGTGAGATTCTTTCTCTGATGGTGAAATGTCCAAATGAAGGTTGTTTGCACAAGATGGAACTGAGACATCTTGAGGATCATCAAGCACATTG	TNF receptor associated factor 6
TRAFD1	NM_001143906.1	FLN29	GACGAGATCATGTTGCCTTGTGAATTTTGTGAGGAGCTCTACCCAGAGGAACTGCTGATTGACCATCAGACAAGCTGTAACCCTTCACGTGCCTTACCTT	TRAF-type zinc finger domain containing 1
TREM1	NM_001242589.1	TREM-1, CD354	GTTTACTGCGCGTCCGAATGGTCAACCTTCAAGTGGAAGATTCTGGACTGTATCAGTGTGTGATCTACCAGCCTCCCAAGGAGCCTCACATGCTGTTCGA	triggering receptor expressed on myeloid cells 1
TREM2	NM_018965.3	TREM-2, Trem2a, Trem2b, Trem2c	CACAGACGATACCCTGGGTGGCACTCTCACCATTACGCTGCGGAATCTACAACCCCATGATGCGGGTCTCTACCAGTGCCAGAGCCTCCATGGCAGTGAG	triggering receptor expressed on myeloid cells 2
TREX1	NM_016381.3	AGS1, DRN3	GCTCACGCCAGGCCTTTCGGCACCATCAGGCCCATGTATGGGGTCACAGCCTCTGCTAGGACCAAGCCAAGACCATCTGCTGTCACAACCACTGCACACC	three prime repair exonuclease 1
TRIM9	NM_015163.5	SPRING, RNF91	AGGTCTCATGGAGTACTGCTTGGAGGTGATTAAGGAAAATGATCCTAGTGGTTTTTTGCAGATTTCTGACGCCCTCATAAGAAGAGTGCACCTGACTGAG	tripartite motif containing 9
TSPAN7	NM_004615.3	MXS1, TM4SF2, MRX58, DXS1692E, TALLA-1, A15, CD231	GGCGTTTGGAATCGCATTCTCCCAGTTAATTGGCATGCTGCTGGCCTGCTGTCTGTCCCGGTTCATCACGGCCAATCAGTATGAGATGGTGTAAGGAGAA	tetraspanin 7
TSPAN8	NM_004616.2	TM4SF3, CO-029	CTGGCTATGTGGTATCTTGATCCTAGCATTAGCAATATGGGTACGAGTAAGCAATGACTCTCAAGCAATTTTTGGTTCTGAAGATGTAGGCTCTAGCTCC	tetraspanin 8
TTK	NM_003318.3	MPS1, MPS1L1, CT96, MPH1	AACCAGAGGTTCCAGAGAGTAACCAGAAACAGTGGCAATCTAAGAGAAAGTCAGAGTGTATTAACCAGAATCCTGCTGCATCTTCAAATCACTGGCAGAT	TTK protein kinase
TUBA1A	NM_001270399.1	TUBA3, B-ALPHA-1, FLJ25113	CTTTGTCTAAAGGATGCAAACAGTCTACGGATGCTAGAGAAAAAGGGGTGGGGGAGAGATTACCTCATCCCACGTCGCTTGCACCAATCACCAGTCTCCT	tubulin alpha 1a
TUBA4A	NM_006000.1	TUBA1, FLJ30169, H2-ALPHA	TGTGAAACTGGTGCTGGAAAACACGTACCCCGGGCAGTTTTTGTGGATCTGGAGCCTACGGTCATTGATGAGATCCGAAATGGCCCATACCGACAGCTCT	tubulin alpha 4a
TWISTNB	NM_001002926.1		TTGGAATTTGCTCATACAAACCCTATAGCCTAGACTAGATCCCTTACCCTCTCTCCAGTTCCTATCATTCACCCATTTCACTGTGCAAGACACCTCACTA	TWIST neighbor
TXN	NM_003329.2	TRX	CAGCCAAGATGGTGAAGCAGATCGAGAGCAAGACTGCTTTTCAGGAAGCCTTGGACGCTGCAGGTGATAAACTTGTAGTAGTTGACTTCTCAGCCACGTG	thioredoxin
TXNDC16	NM_001160047.1	KIAA1344	TTGTTAGCCAACAGGCTACTTATGAAGCTGATAGAAGAACTGCAGAATGGGTTGCTTGGCGTCTTCTGGGAAAAGCAGGAGTTCTACTCTTGTTAAGGGA	thioredoxin domain containing 16
TYROBP	NM_003332.3	PLOSL, DAP12, PLO-SL, KARAP	TCCAGGGTCAGAGGTCGGATGTCTACAGCGACCTCAACACACAGAGGCCGTATTACAAATGAGCCCGAATCATGACAGTCAGCAACATGATACCTGGATC	TYRO protein tyrosine kinase binding protein
USP18	NM_017414.3		ACGAATGAGCAAGGCGTTTGGGCTCCTGAGGCAAATCTGTCAGTCCATCCTGGCTGAGTCCTCGCAGTCCCCGGCAGATCTTGAAGAAAAGAAGGAAGAA	ubiquitin specific peptidase 18
VAMP2	NM_014232.2	SYB2, VAMP-2	CCCACCAGGAGAGTTGGGGGTTGGCCACAATTGATCTCTTGTGAGAGGGGTGGCTACCAGTGTGTGTGTGGGGGTCATCACTGCCTTGGGGAGGAGTGGG	vesicle associated membrane protein 2
VASP	NM_003370.3		AGACCCGCTTCTCCTTTCCGCACACCCGGCCTGTCACCCTGCTTTCCCTGCCTCTACTTGACTTGGAATTGGCTGAAGACTACACAGGAATGCATCGTTC	vasodilator-stimulated phosphoprotein
VAV1	NM_005428.2	VAV	CCCTGCAACGGTTCCTGAAACCTCAAGACATTGAGATCATCTTTATCAACATTGAGGACCTGCTTCGTGTTCATACTCACTTCCTAAAGGAGATGAAGGA	vav guanine nucleotide exchange factor 1
VAV2	NM_001134398.1		CACAGTTTCCAGATGTACACGTTTGACAAGACCACCAACTGCAAAGCCTGCAAAATGTTCCTCAGGGGCACCTTCTACCAGGGATACATGTGTACCAAGT	vav guanine nucleotide exchange factor 2
VCAM1	NM_001078.3	CD106	CAGACTTCCCTGAATGTATTGAACTTGGAAAGAAATGCCCATCTATGTCCCTTGCTGTGAGCAAGAAGTCAAAGTAAAACTTGCTGCCTGAAGAACAGTA	vascular cell adhesion molecule 1
VEGFA	NM_001025366.1	VEGF, VEGF-A, VPF	GAGTCCAACATCACCATGCAGATTATGCGGATCAAACCTCACCAAGGCCAGCACATAGGAGAGATGAGCTTCCTACAGCACAACAAATGTGAATGCAGAC	vascular endothelial growth factor A
VEGFC	NM_005429.2	VRP	GGCGAGGCCACGGCTTATGCAAGCAAAGATCTGGAGGAGCAGTTACGGTCTGTGTCCAGTGTAGATGAACTCATGACTGTACTCTACCCAGAATATTGGA	vascular endothelial growth factor C
VRK2	NM_006296.3		ATGGGAACCACAAACAGTATCAGGAAAATCCTAGAAAAGGCCATAATGGGACAATAGAGTTTACCAGCTTGGATGCCCACAAGGGAGTAGCCTTGTCCAG	vaccinia related kinase 2
VSIR	NM_022153.1	VISTA, C10orf54, B7-H5, B7H5, GI24, PD-1H	CTGGGACACTTCTGAGTATGAAGCGGGATGCTATTAAAAACTACATGGGGAAACAGGTGCAAACCCTGGAGATGGATTGTAAGAGCCAGTTTAAATCTGC	V-set immunoregulatory receptor
VTCN1	NM_024626.2	B7-H4, FLJ22418, B7S1, B7X, B7H4	ACAAATTAAGCTGTAGTATGTACCCTAAGACGCTGCTAATTGACTGCCACTTCGCAACTCAGGGGCGGCTGCATTTTAGTAATGGGTCAAATGATTCACT	V-set domain containing T cell activation inhibitor 1
VWA5A	NM_001130142.1	LOH11CR2A, BCSC-1	GGAGATCCATCTGCAATGGTGAGTTTCTATCCAAATATCCCAGAAGATCAACCATCAAATACCTGTGGAGAGTTTATCTTTCTCATGGACCGCTCGGGAA	von Willebrand factor A domain containing 5A
WAS	NM_000377.2	IMD2, THC, WASP, WASPA	GGCCGAGGAGCACCAGCGGTTCAGCAGAACATACCCTCCACCCTCCTCCAGGACCACGAGAACCAGCGACTCTTTGAGATGCTTGGACGAAAATGCTTGA	Wiskott-Aldrich syndrome
XCR1	NM_005283.2	GPR5, CCXCR1	GTCCTCCATCCTCGACACCATCTTCCACAAGGTGCTTTCTTCGGGCTGTGATTATTCCGAACTCACGTGGTACCTCACCTCCGTCTACCAGCACAACCTC	chemokine (C motif) receptor 1
YAP1	NM_001130145.2	YAP65	AATTTGCCCAGTTATACCTCAGTGTTGTAGCAGTACTGTGATACCTGGCACAGTGCTTTGATCTTACGATGCCCTCTGTACTGACCTGAAGGAGACCTAA	Yes associated protein 1
YES1	NM_005433.3	Yes, c-yes, HsT441	ATACAGACCTGAAAATACTCCAGAGCCTGTCAGTACAAGTGTGAGCCATTATGGAGCAGAACCCACTACAGTGTCACCATGTCCGTCATCTTCAGCAAAG	YES proto-oncogene 1, Src family tyrosine kinase
ZFP92	NM_001136273.1	ZNF897	GAACCTGGGCCACCGCAGGATTGCACATAGGTGACAGAACACAGAGCAAGACGTCGACTTCAACGCAGAAGCATTCTGGACGACAACTCCCCGGGGCCGA	ZFP92 zinc finger protein
ZMPSTE24	NM_005857.3	FACE-1, Ste24p, STE24, HGPS, PRO1	TTATGCTGGCTTTGGACCAGAATATGAGATCACTCAGTCCCTGGTGTTTCTGCTGTTGGCTACACTTTTCAGTGCATTGACTGGTTTGCCATGGAGTCTT	zinc metallopeptidase STE24
ZNF148	NM_021964.1	BERF-1, ZBP-89, BFCOL1, HT-BETA, ZFP148, pHZ-52	GCAGGCTTTGGACAGAACTAGCCAAAATGATGCCTATTTGAATAGCCCGAGCCTTAACTTTGTGACTGATAACCAGACCCTCCCAAATCAGCCAGCATTC	zinc finger protein 148
ZNF77	NM_021217.2	pT1	AGTACTTTCAAAAGCATGTGAGATCACACAGTGGGGTCAAACCCTACGAATGTACTGAATGTGGGAAAGCCTACAGTTGTTCCTCGTCCCTTCGTGTGCA	zinc finger protein 77
ZNRF2	NM_147128.3	RNF202	AAGCCACGAATAACCTATAATGAGGATGTACTGAGTAAAGATGCTGGGGAATGTGCAATATGCCTTGAAGAATTGCAGCAGGGAGATACTATAGCACGAC	zinc and ring finger 2, E3 ubiquitin protein ligase
Internal Reference Genes
ABCF1	NM_001090.2	ABC50, EST123147	GATGTCCTCCCGCCAAGCCATGTTAGAAAATGCATCTGACATCAAGCTGGAGAAGTTCAGCATCTCCGCTCATGGCAAGGAGCTGTTCGTCAATGCAGAC	ATP binding cassette subfamily F member 1
AGK	NM_018238.3	MULK, FLJ10842	TGAGCCCGGAGGTCTGGAAAGATGTGCAGCTGTCCACCATTGAACTGTCCATCACAACACGGAATAATCAGCTTGACCCGACAAGCAAAGAAGATTTTCT	acylglycerol kinase
ALAS1	NM_000688.4	ALAS3, ALAS	AGTGCAACTTCTGCAGGAGGCCACTGCATTTTGAAGTGATGAGTGAAAGAGAGAAGTCCTATTTCTCAGGCTTGAGCAAGTTGGTATCTGCTCAGGCCTG	5'-aminolevulinate synthase 1
AMMECR1L	NM_031445.2	MGC4268	TGGGAAAAAGACGTTGTGTTCCTCCACTCGAGCCCAAGTTGGCAGCAGGCTGTTGTGGGGTCAAGAAGCCCAAATTATCTGGAAGTGGAACGCACAGTCA	AMMECR1 like
CC2D1B	NM_032449.2	KIAA1836	GATGCATGAGCGCATTGCCAAGCAATATCAAGATGCTATTCGAGCACACCGAGCAGGACGGAAAGTCAACTTTGCTGAATTGCCTGTTCCTCCAGGATTT	coiled-coil and C2 domain containing 1B
CNOT10	NM_001256741.1	FLJ12890, FLJ13165	TGCTGCAGAAGCCCTCATCTCTCTCGACAGAATATCTGATGCCATTACTCACTTGAACCCGGAGAATGTCACTGATGTCTCCTTAGGGATCTCTTCAAAT	CCR4-NOT transcription complex subunit 10
CNOT4	NM_001190848.1	NOT4, CLONE243, NOT4H	AAGTGCCAGTGCTTATGTAACCTATATCCGGTCAGAAGACGCTCTCAGAGCCATACAGTGTGTCAACAATGTGGTAGTAGATGGCAGAACACTTAAGGCA	CCR4-NOT transcription complex subunit 4
COG7	NM_153603.3		TGTGTCTGATTTCACCAGCACTCTCCAGTCCATACGAAAGAAGTGCAAACTGGACCACATTCCTCCCAACTCCCTCTTCCAGGAAGATTGGACGGCTTTT	component of oligomeric golgi complex 7
DDX50	NM_024045.1	GU2, MGC3199, GUB, RH-II/GuB	CTACTGTGGAACATTTGGCCATCCAGTGTCATTGGTCTCAGAGGCCAGCAGTTATTGGAGATGTCCTTCAAGTCTACAGTGGGTCTGAAGGGAGGGCTAT	DEAD-box helicase 50
DHX16	NM_001164239.1	DDX16, DBP2, Prp2, PRPF2	CCCGTGTCAACTTCTTTCTCCCTGGCGGTGACCACCTGGTTCTGCTAAATGTTTACACACAGTGGGCTGAGAGTGGTTACTCTTCCCAGTGGTGCTATGA	DEAH-box helicase 16
DNAJC14	NM_032364.5	DNAJ, DRIP78, HDJ3, LIP6, FLJ32792	TCGTTTTCTTAAGCTGCTGGGTGCTTTGCTGCTCCTGGCTCTGGCCCTCTTTTTGGGCTTTCTACAGTTGGGATGGCGGTTTCTGGTGGGACTAGGTGAC	DnaJ heat shock protein family (Hsp40) member C14
EDC3	NM_001142443.1	YJDC, FLJ21128, hYjeF_N2-15q23, YJEFN2, LSM16	AAAGAATGGCCAGATGAAGAATAAAGATGACGAGTGCTTCGGGGATGATATTGAGGAGATCCCAGACACAGATTTTGATTTTGAAGGGAACCTGGCTCTT	enhancer of mRNA decapping 3
EIF2B4	NM_172195.3	EIF2Bdelta, EIF-2B, DKFZP586J0119, EIF2B	ATGTACCAGTGCTGGTTTGCTGTGAAACATACAAGTTCTGTGAGCGTGTGCAGACTGATGCCTTTGTCTCTAATGAGCTAGATGACCCTGATGATCTGCA	eukaryotic translation initiation factor 2B subunit delta
ERCC3	NM_000122.1	XPB, BTF2, RAD25, TFIIH, GTF2H	AAGCAAATGTCCTCATTCAGATCTCATCCCATGGTGGCTCCAGGCGTCAGGAAGCCCAAAGGCTAGGGCGGGTGCTTCGAGCTAAAAAAGGGATGGTTGC	excision repair cross-complementation group 3
FCF1	NM_015962.4	C14orf111, CGI-35, Bka, UTP24	CAGCTAGAGAAACAGGGTATTTACAATGCCTGGGAAAGGAGGAGAGATAAGGCTCACTAGCCACAGAAAAACAGGCAGTTAATTTTTAAAGGACTCCAGC	FCF1 rRNA-processing protein
G6PD	NM_000402.2	G6PD1	ACAACATCGCCTGCGTTATCCTCACCTTCAAGGAGCCCTTTGGCACTGAGGGTCGCGGGGGCTATTTCGATGAATTTGGGATCATCCGGGACGTGATGCA	glucose-6-phosphate dehydrogenase
GPATCH3	NM_022078.2	GPATC3, FLJ12455	AGTCTGGGAGCAGCAGTCTTCGTGGCTGGTTCAGGGTGTTTTGTTCCGAGCCTGCCTGCCTGCCGGTTCTATACCTCAGGGGCATTTTTACAAAAAGCCC	G-patch domain containing 3
GUSB	NM_000181.3		CCGATTTCATGACTGAACAGTCACCGACGAGAGTGCTGGGGAATAAAAAGGGGATCTTCACTCGGCAGAGACAACCAAAAAGTGCAGCGTTCCTTTTGCG	glucuronidase, beta
HDAC3	NM_003883.3	RPD3, HD3, RPD3-2	TGTTTCCCGGGCTCTTTGAGTTCTGCTCGCGTTACACAGGCGCATCTCTGCAAGGAGCAACCCAGCTGAACAACAAGATCTGTGATATTGCCATTAACTG	histone deacetylase 3
HPRT1	NM_000194.1	HPRT, HGPRT	TGTGATGAAGGAGATGGGAGGCCATCACATTGTAGCCCTCTGTGTGCTCAAGGGGGGCTATAAATTCTTTGCTGACCTGCTGGATTACATCAAAGCACTG	hypoxanthine phosphoribosyltransferase 1
MRPS5	NM_031902.3	MRP-S5, S5mt	ATCCCTACGCCAGCTTGAGCCGTGCACTGCAGACACAATGCTGTATTTCTTCTCCCAGTCACCTGATGAGCCAGCAGTATAGACCATATAGTTTCTTCAC	mitochondrial ribosomal protein S5
MTMR14	NM_022485.3	C3orf29, FLJ22405, FLJ90311, hJumpy, hEDTP	CATCAAGCTGCTTCGATACCTGTCAGTCAAATACATCTGTGACCTGATGGTGGAGAACAAGAAGGTGAAGTTTGGCATGAATGTAACCTCCTCTGAGAAG	myotubularin related protein 14
NOL7	NM_016167.3	C6orf90, PQBP3, NOP27, RARG-1, dJ223E5.2	GAGGAGCTGTTCATCGAACAGAAGAAAAGAAAACTCCTTCCAGACACTATTTTGGAGAAGTTAACCACAGCTTCACAGACTAACATCAAGAAATCGCCAG	nucleolar protein 7
NUBP1	NM_002484.3	NBP1, NBP35	GACTGTAAAACACAAAATCTTGGTATTGTCTGGGAAAGGCGGTGTTGGGAAAAGCACATTCAGCGCCCACCTTGCCCATGGCCTAGCAGAGGATGAAAAC	nucleotide binding protein 1
POLR2A	NM_000937.2	POLR2, POLRA, RPB1	TTCCAAGAAGCCAAAGACTCCTTCGCTTACTGTCTTCCTGTTGGGCCAGTCCGCTCGAGATGCTGAGAGAGCCAAGGATATTCTGTGCCGTCTGGAGCAT	polymerase (RNA) II (DNA directed) polypeptide A, 220kDa
PPIA	NM_021130.3	CYPA	AGCACTGGAGAGAAAGGATTTGGTTATAAGGGTTCCTGCTTTCACAGAATTATTCCAGGGTTTATGTGTCAGGGTGGTGACTTCACACGCCATAATGGCA	peptidylprolyl isomerase A	PPIAL4D (NM_001164261), PPIAL4G (NM_001123068), PPIAL4E (NM_001144032), PPIAL4A (NM_001143883), PPIAL4C (NM_001135789)
PRPF38A	NM_032864.3	FLJ14936, Prp38	GAACTTGTAGTCGATAAAGCCATGGAGTTAAGGTTTGTGGGTGGCGTCTATGGTGGCAACATAAAACCAACACCCTTTCTGTGTTTAACCTTGAAGATGC	pre-mRNA processing factor 38A
SAP130	NM_024545.3	FLJ12761	GATCTCCACCGAATAAACGAACTGATACAGGGAAATATGCAGAGGTGTAAACTTGTGATGGATCAAATCAGTGAAGCCAGAGACTCCATGCTTAAGGTTT	Sin3A associated protein 130kDa
SDHA	NM_004168.1	SDH2, FP, SDHF	TGGAGGGGCAGGCTTGCGAGCTGCATTTGGCCTTTCTGAGGCAGGGTTTAATACAGCATGTGTTACCAAGCTGTTTCCTACCAGGTCACACACTGTTGCA	succinate dehydrogenase complex flavoprotein subunit A
SF3A3	NM_006802.2	SF3a60, SAP61, PRP9, PRPF9	TCAGCTTAGTTAGCCATTGATGCAAATACTAGGGAAAGACTAGGAGGATGAGCCAGGGTTGCTACTAAGGACTAAGTGTCGCACCAAGGTTTGCCTTTTG	splicing factor 3a subunit 3
TBP	NM_001172085.1	GTF2D1, SCA17, TFIID	ACAGTGAATCTTGGTTGTAAACTTGACCTAAAGACCATTGCACTTCGTGCCCGAAACGCCGAATATAATCCCAAGCGGTTTGCTGCGGTAATCATGAGGA	TATA-box binding protein
TLK2	XM_011524223.1	PKU-ALPHA, MGC44450	GCGTCGGATCCTTGAGTGATAAAGAAGTAGAGACTCCCGAGAAAAAGCAGAATGACCAGCGAAATCGGAAAAGAAAAGCTGAACCATATGAAACTAGCCA	tousled like kinase 2
TMUB2	NM_024107.2	MGC3123	ATTTCTCAGCCAAATACTCATCTTTTGAGACTGAAATCACACTGGCGGGAATGAAGATTGTGCCAGCCTTCTCTTATGGGCACCTAGCCGCCTTCACCTT	transmembrane and ubiquitin-like domain containing 2
TRIM39	NM_021253.3	RNF23	CTGCTATTCGGGTAATCTTCACAGAAATGACTGAGAGAAGAATCTGCAGTTTACTGAGGGCATTTCAGTTCCTCCTACCACCTCAACAGGACTTTGTCCA	tripartite motif containing 39
TUBB	NM_178014.2	OK/SW-cl.56, MGC16435, M40, Tubb5	TTCTAAGTATGTCCATTTCCCATCTCAGCTTCAAGGGAGGTGTCAGCAGTATTATCTCCACTTTCAATCTCCCTCCAAGCTCTACTCTGGAGGAGTCTGT	tubulin beta class I
USP39	NM_001256725.1	SAD1, CGI-21, SNRNP65	TATGCCAACGCTGTCCTTCAGGCTCTATCTAATGTTCCTCCTCTCCGGAACTACTTTCTGGAAGAAGACAATTATAAGAACATCAAACGTCCTCCAGGGG	ubiquitin specific peptidase 39
ZC3H14	NM_207662.3	FLJ11806, UKp68, NY-REN-37	TTAATGTCCCACCACGACATGCCTTGAAATGGATTCGACCTCAAACCAGCGAATAGCACCCAGTCCTGCCTGGCAGAAGATCATGCAGTTTGGAAGTTTT	zinc finger CCCH-type containing 14
ZKSCAN5	NM_014569.3	ZFP95, ZNF914, ZSCAN37	CCCAGAAATAGACCTCTCCTGTAGAGTGGTGATATACAGAATGAGTTTCAGTTTGCATTGCAGCTGGGATTGAAAGTAATCAGTCGTGAGCAGGCAGGCA	zinc finger with KRAB and SCAN domains 5
ZNF143	NM_003442.5	SBF, pHZ-1, STAF	TGAGCATGCAGGCTGTGGGAAGGCATTTGCAACAGGTTATGGATTAAAAAGTCACGTCAGAACTCATACAGGAGAAAAGCCATATCGGTGTTCGGAAGAT	zinc finger protein 143
ZNF346	NM_012279.3	JAZ, Zfp346	TGCTGGAGGGCCAGGAGCCGGACGGGGTGCGCTTTGACCGCGAGAGGGCGCGCCGCCTGTGGGAAGCCGTGTCCGGTGCCCAGCCGGTGGGTAGAGAGGA	zinc finger protein 346
© 2017 NanoString Technologies, Inc. All rights reserved.					LBL-10397-01

## Sheet: Annotations
nCounter® Human Myeloid Innate Immunity V2 Panel - Annotations
Gene	Angiogenesis	Antigen Presentation	Cell Cycle and Apoptosis	Cell Migration and Adhesion	Chemokine signaling	Complement Activation	Cytokine Signaling	Differentiation and Maintenance of Myeloid Cells	ECM remodeling	Fc Receptor Signaling	Growth Factor Signaling	Interferon Signaling	Lymphocyte activation	Metabolism	Pathogen Response	T-cell Activation and Checkpoint Signaling	TH1 Activation	TH2 Activation	TLR signaling
ABCC8	-	-	-	-	-	-	-	-	-	-	-	-	-	+	-	-	-	-	-
ACAD10	-	-	-	-	-	-	-	-	-	-	-	-	-	+	-	-	-	-	-
ACLY	-	-	-	-	-	-	-	-	-	-	-	-	-	+	-	-	-	-	-
ACOD1	-	-	-	-	-	-	-	-	-	-	-	-	-	+	+	-	-	-	-
ACOT1	-	-	-	-	-	-	-	-	-	-	-	-	-	+	-	-	-	-	-
ACOT11	-	-	-	-	-	-	-	-	-	-	-	-	-	+	-	-	-	-	-
ACOX1	-	-	-	-	-	-	-	-	-	-	-	-	-	+	-	-	-	-	-
ADAM19	-	-	-	-	-	-	-	-	+	-	-	-	-	-	-	-	-	-	-
ADAM8	-	-	-	-	-	-	-	-	+	-	-	-	-	-	-	-	-	-	-
ADAMTS1	-	-	-	-	-	-	-	-	+	-	-	-	-	-	-	-	-	-	-
ADAMTS12	-	-	-	-	-	-	-	-	+	-	-	-	-	-	-	-	-	-	-
ADAMTS14	-	-	-	-	-	-	-	-	+	-	-	-	-	-	-	-	-	-	-
ADAMTS17	-	-	-	-	-	-	-	-	+	-	-	-	-	-	-	-	-	-	-
ADAMTS2	-	-	-	-	-	-	-	-	+	-	-	-	-	-	-	-	-	-	-
ADAMTS3	-	-	-	-	-	-	-	-	+	-	-	-	-	-	-	-	-	-	-
ADAMTS4	-	-	-	-	-	-	-	-	+	-	-	-	-	-	-	-	-	-	-
ADAMTS9	-	-	-	-	-	-	-	-	+	-	-	-	-	-	-	-	-	-	-
ADAMTS9-AS2	-	-	-	-	-	-	-	-	+	-	-	-	-	-	-	-	-	-	-
ADCYAP1R1	-	-	-	-	-	-	-	-	-	-	+	-	-	-	-	-	-	-	-
ADGRE1	-	-	-	+	-	-	-	-	-	-	-	-	-	-	-	-	-	-	-
ADGRE5	-	-	-	+	-	-	-	-	-	-	-	-	-	-	-	-	-	-	-
ADORA2A	-	-	-	-	-	-	-	-	-	-	+	-	-	-	-	-	-	-	-
ADORA3	-	-	-	-	-	-	-	-	-	-	-	-	+	-	-	-	-	-	-
AIF1	-	-	-	+	+	-	-	-	-	-	-	-	-	-	-	-	-	-	-
AKAP13	-	-	-	-	-	-	-	-	-	-	+	-	-	-	-	-	-	-	-
ALCAM	-	-	-	+	-	-	-	-	-	-	-	-	-	-	-	-	-	-	-
ALOX15	-	-	-	-	-	-	-	-	-	-	-	-	-	+	-	-	-	-	-
ALOX5	-	-	-	-	-	-	-	-	-	-	-	-	-	+	-	-	-	-	-
ALOX5AP	-	-	-	-	-	-	-	-	-	-	-	-	-	+	-	-	-	-	-
ANGPT1	+	-	-	+	-	-	+	-	-	+	+	-	+	-	-	-	-	-	-
ANGPT2	-	-	-	+	-	-	-	-	-	-	+	-	-	-	-	-	-	-	-
ANOS1	-	-	-	-	-	-	-	-	-	-	+	-	-	-	-	-	-	-	-
ANXA1	-	-	-	-	-	-	+	-	-	-	-	-	-	-	-	-	-	-	-
ANXA4	-	+	-	-	-	-	-	-	-	-	-	-	-	-	-	-	-	-	-
AOAH	-	-	-	-	-	-	-	-	-	-	-	-	-	-	+	-	-	-	-
APOE	-	-	-	-	-	-	-	-	-	-	-	-	-	+	-	-	-	-	-
AREG	-	-	-	-	-	-	-	-	-	-	-	-	+	-	-	-	-	-	-
ARF6	-	-	-	-	-	-	-	-	-	-	+	-	-	-	-	-	-	-	-
ARG1	-	-	-	-	-	-	-	-	-	-	-	-	-	+	-	-	-	-	-
ARHGEF28	-	-	-	+	-	-	-	-	-	-	-	-	-	-	-	-	-	-	-
ARHGEF6	-	-	-	-	-	-	-	-	-	-	+	-	-	-	-	-	-	-	-
ARMC1	-	-	-	-	-	-	-	-	-	-	-	-	+	-	-	-	-	-	-
ATF3	-	-	-	-	-	-	+	-	-	-	-	-	+	-	-	-	-	-	-
B4GALT4	-	-	-	-	-	-	-	-	-	-	-	-	-	+	-	-	-	-	-
BATF	-	-	-	-	-	-	-	-	-	-	-	-	+	-	-	-	-	-	-
BATF3	-	+	-	-	-	-	-	-	-	-	-	-	-	-	-	-	-	-	-
BCL10	-	+	-	-	-	-	-	-	-	+	-	-	+	-	-	-	-	-	-
BCL2	-	-	-	-	-	-	-	-	-	-	+	-	-	-	+	-	-	-	-
BCL6	-	-	-	-	-	-	+	-	-	-	-	-	-	-	-	-	-	-	-
BID	-	-	+	-	-	-	-	-	-	-	-	-	-	-	-	-	-	-	-
BIRC2	-	-	-	-	-	-	+	-	-	-	-	-	-	-	+	-	-	-	+
BIRC3	-	-	-	-	-	-	+	-	-	-	-	-	-	-	+	-	-	-	+
BIRC5	-	-	-	-	-	-	-	+	-	-	-	-	-	-	-	-	-	-	-
BMP6	-	-	-	-	-	-	-	-	+	-	-	-	-	-	-	-	-	-	-
BMP8A	-	-	-	-	-	-	-	-	+	-	-	-	-	-	-	-	-	-	-
BTG2	-	-	+	-	-	-	-	-	-	-	-	-	-	-	-	-	-	-	-
BTK	-	-	-	-	-	-	-	-	-	+	-	-	+	-	-	-	-	-	+
BTLA	-	-	-	-	-	-	-	-	-	-	-	-	-	-	-	+	-	-	-
C1QA	-	-	-	-	-	+	-	-	-	-	-	-	-	-	-	-	-	-	-
C1QB	-	-	-	-	-	+	-	-	-	-	-	-	-	-	-	-	-	-	-
C1QC	-	-	-	-	-	+	-	-	-	-	-	-	-	-	-	-	-	-	-
C3	-	-	-	-	-	+	-	-	-	-	-	-	-	-	-	-	-	-	-
C3AR1	-	-	-	-	-	+	-	-	-	-	-	-	-	-	-	-	-	-	-
C4A	-	-	-	-	-	+	-	-	-	-	-	-	-	-	-	-	-	-	-
C5	-	-	-	-	-	+	-	-	-	-	-	-	-	-	-	-	-	-	-
C5AR1	-	-	-	-	-	+	-	-	-	-	-	-	-	-	-	-	-	-	-
CALR	-	+	-	-	-	-	-	-	-	-	-	-	-	-	-	-	-	-	-
CAMP	-	-	-	-	-	-	-	-	-	-	-	-	-	-	+	-	-	-	-
CASP1	-	-	-	-	-	-	+	-	-	-	-	-	-	-	+	-	-	-	-
CASP10	-	-	-	-	-	-	+	-	-	-	-	-	-	-	+	-	-	-	-
CASP5	-	-	-	-	-	-	-	-	-	-	-	-	-	-	+	-	-	-	-
CASP7	-	-	-	-	-	-	+	-	-	-	-	-	-	-	-	-	-	-	-
CAV1	+	-	-	+	-	-	-	-	-	-	-	-	-	+	-	-	-	-	-
CBR1	-	-	-	-	-	-	-	-	-	-	-	-	-	+	-	-	-	-	-
CCL1	-	-	-	-	+	-	-	-	-	-	-	-	-	-	-	-	-	-	-
CCL11	-	-	-	-	+	-	-	-	-	-	-	-	-	-	-	-	-	-	-
CCL13	-	-	-	-	+	-	-	-	-	-	-	-	-	-	-	-	-	-	-
CCL14	-	-	-	-	+	-	-	-	-	-	-	-	-	-	-	-	-	-	-
CCL15	-	-	-	-	+	-	-	-	-	-	-	-	-	-	-	-	-	-	-
CCL16	-	-	-	-	+	-	-	-	-	-	-	-	-	-	-	-	-	-	-
CCL17	-	-	-	-	+	-	-	-	-	-	-	-	-	-	-	-	-	-	-
CCL18	-	-	-	-	+	-	-	-	-	-	-	-	-	-	-	-	-	-	-
CCL19	-	-	-	-	+	-	-	-	-	-	-	-	-	-	-	-	-	-	-
CCL2	-	-	-	-	+	-	+	-	-	-	-	-	-	-	+	-	-	-	-
CCL20	-	-	-	-	+	-	+	-	-	-	-	-	-	-	-	-	-	-	-
CCL21	-	-	-	-	+	-	-	-	-	-	-	-	-	-	-	-	-	-	-
CCL22	-	-	-	-	+	-	-	-	-	-	-	-	-	-	-	-	-	-	-
CCL23	-	-	-	-	+	-	-	-	-	-	-	-	-	-	-	-	-	-	-
CCL24	-	-	-	-	+	-	-	-	-	-	-	-	-	-	-	-	-	-	-
CCL25	-	-	-	-	+	-	-	-	-	-	-	-	-	-	-	-	-	-	-
CCL26	-	-	-	-	+	-	-	-	-	-	-	-	-	-	-	-	-	-	-
CCL27	-	-	-	-	+	-	-	-	-	-	-	-	-	-	-	-	-	-	-
CCL28	-	-	-	-	+	-	-	-	-	-	-	-	-	-	-	-	-	-	-
CCL3	-	-	-	-	+	-	-	-	-	-	-	-	-	-	-	-	-	-	+
CCL3L1	-	-	-	-	+	-	-	-	-	-	-	-	-	-	-	-	-	-	+
CCL4	-	-	-	-	+	-	-	-	-	-	-	-	-	-	+	-	-	-	+
CCL5	-	-	-	-	+	-	+	-	-	-	-	-	-	-	+	-	-	-	+
CCL7	-	-	-	-	+	-	-	-	-	-	-	-	-	-	-	-	-	-	-
CCL8	-	-	-	-	+	-	-	-	-	-	-	-	-	-	-	-	-	-	-
CCNB2	-	-	+	-	-	-	-	-	-	-	-	-	-	-	-	-	-	-	-
CCR1	-	-	-	-	+	-	-	-	-	-	-	-	-	-	-	-	+	-	-
CCR2	-	-	-	-	+	-	-	-	-	-	-	-	-	-	-	-	-	-	-
CCR3	-	-	-	-	+	-	-	-	-	-	-	-	-	-	-	-	-	+	-
CCR4	-	-	-	-	+	-	-	-	-	-	-	-	-	-	-	-	-	+	-
CCR5	-	-	-	-	+	-	-	-	-	-	-	-	-	-	-	-	-	-	-
CCR6	-	-	-	-	+	-	-	-	-	-	-	-	-	-	-	-	-	-	-
CCR7	-	-	-	-	+	-	-	-	-	-	-	-	-	-	-	-	-	+	-
CCR8	-	-	-	-	+	-	-	-	-	-	-	-	-	-	-	-	-	+	-
CCR9	-	-	-	-	+	-	-	-	-	-	-	-	-	-	-	-	-	-	-
CCRL2	-	-	-	-	+	-	-	-	-	-	-	-	-	-	-	-	-	-	-
CD14	-	-	-	-	-	-	-	-	-	-	+	-	-	-	-	-	-	-	+
CD151	-	-	-	-	-	-	-	-	+	-	-	-	-	-	-	-	-	-	-
CD163	-	-	-	-	-	-	-	+	-	-	-	-	-	-	-	-	-	-	-
CD180	-	-	-	-	-	-	-	-	-	-	-	-	-	-	-	-	-	-	+
CD1A	-	+	-	-	-	-	-	-	-	-	-	-	-	-	-	+	-	-	-
CD1B	-	+	-	-	-	-	-	-	-	-	-	-	-	-	-	+	-	-	-
CD1C	-	+	-	-	-	-	-	-	-	-	-	-	-	-	-	+	-	-	-
CD1E	-	+	-	-	-	-	-	-	-	-	-	-	-	-	-	+	-	-	-
CD209	-	+	-	-	-	-	-	-	-	-	-	-	+	-	-	-	-	-	-
CD244	-	-	-	+	-	-	-	-	-	-	-	-	-	-	-	-	-	-	-
CD247	-	-	-	-	-	-	-	-	-	+	-	-	+	-	-	+	-	-	-
CD27	-	-	-	-	-	-	+	-	-	-	-	-	-	-	-	-	-	-	-
CD274	-	-	-	+	-	-	-	-	-	-	-	-	-	-	-	+	-	-	-
CD276	-	-	-	+	-	-	-	-	-	-	-	-	-	-	-	-	-	-	-
CD28	-	-	-	+	-	-	-	-	-	+	+	-	+	-	-	+	-	-	-
CD34	-	-	-	+	-	-	-	-	-	-	-	-	+	-	-	-	-	-	-
CD36	-	+	-	-	-	-	-	-	+	-	-	-	-	+	-	-	-	-	+
CD38	-	-	-	-	-	-	-	+	-	-	-	-	-	+	-	-	-	-	-
CD40	-	-	-	+	-	-	-	-	-	-	-	-	+	-	-	-	+	-	+
CD40LG	-	-	-	+	-	-	-	-	-	-	-	-	+	-	-	-	-	-	-
CD44	-	-	-	+	-	-	-	-	+	-	-	+	-	+	-	-	-	-	-
CD47	-	-	-	+	-	-	-	-	+	-	-	-	-	-	-	-	-	-	-
CD68	-	-	-	-	-	-	-	-	-	-	-	-	-	+	-	-	-	-	-
CD69	-	-	-	-	-	-	-	-	-	-	-	-	-	-	-	+	-	-	-
CD70	-	-	-	-	-	-	-	-	-	-	-	-	-	-	-	+	-	-	-
CD74	-	+	-	+	-	-	-	-	-	-	-	-	-	-	-	-	-	-	-
CD80	-	-	-	+	-	-	-	-	-	+	+	-	+	-	-	+	-	-	+
CD83	-	+	-	-	-	-	-	-	-	-	-	-	+	-	-	-	-	-	-
CD84	-	-	-	+	-	-	-	-	-	-	-	-	-	-	-	-	-	-	-
CD86	-	-	-	+	-	-	-	-	-	+	+	-	+	-	-	+	-	-	+
CD99	-	-	-	+	-	-	-	-	-	-	-	-	-	-	-	-	-	-	-
CDC20	-	+	-	-	-	-	-	-	-	-	-	-	-	-	-	-	-	-	-
CDH1	-	-	-	+	-	-	-	-	+	-	-	-	+	-	-	-	-	-	-
CDH11	-	-	-	+	-	-	-	-	-	-	-	-	-	-	-	-	-	-	-
CDH13	-	-	-	+	-	-	-	-	-	-	-	-	-	-	-	-	-	-	-
CDH2	-	-	-	+	-	-	-	-	-	-	-	-	-	-	-	-	-	-	-
CDH4	-	-	-	+	-	-	-	-	-	-	-	-	-	-	-	-	-	-	-
CDH5	+	-	-	+	-	-	-	-	-	-	-	-	-	-	-	-	-	-	-
CDKN1A	-	-	-	-	-	-	-	-	-	+	+	-	+	-	-	-	-	-	-
CEACAM1	-	-	-	+	-	-	-	-	+	-	-	-	-	-	-	-	-	-	-
CEACAM8	-	-	-	+	-	-	-	-	+	-	-	-	-	-	-	-	-	-	-
CEBPA	-	-	+	-	-	-	-	+	-	-	-	-	-	-	-	-	-	-	-
CEBPB	-	-	-	-	-	-	+	-	-	-	-	-	-	-	-	-	-	-	-
CEBPD	-	-	+	-	-	-	+	+	-	-	-	-	-	-	-	-	-	-	-
CEBPG	-	-	+	-	-	-	+	+	-	-	-	-	-	-	-	-	-	-	-
CETP	-	-	-	-	-	-	-	-	-	-	-	-	-	+	-	-	-	-	-
CLC	-	-	-	-	-	-	-	-	-	-	-	-	-	+	-	-	-	-	-
CLDN1	-	-	-	+	-	-	-	-	-	-	-	-	-	-	-	-	-	-	-
CLEC1B	-	-	-	-	-	-	-	-	-	-	-	-	+	-	-	-	-	-	-
CLEC5A	-	-	-	-	-	-	-	-	-	-	-	-	+	-	-	-	-	-	-
CLEC7A	-	+	-	-	-	-	-	-	-	-	-	-	+	-	-	-	-	-	-
CLEC9A	-	-	-	-	-	-	-	-	-	-	-	-	+	-	-	-	-	-	-
CLIC4	-	-	-	-	-	-	-	+	-	-	-	-	-	-	+	-	-	-	-
CMA1	-	-	-	-	-	-	-	-	+	-	-	-	-	-	-	-	-	-	-
CNKSR1	+	-	-	-	-	-	+	-	-	+	+	-	+	-	-	-	-	-	-
CNN2	-	-	-	-	-	-	-	-	-	-	-	-	-	-	+	-	-	-	-
COASY	-	-	-	-	-	-	-	-	-	-	-	-	-	+	-	-	-	-	-
COL10A1	-	-	-	-	-	-	-	-	+	-	-	-	-	-	-	-	-	-	-
COL11A1	-	-	-	-	-	-	-	-	+	-	-	-	-	-	-	-	-	-	-
COL12A1	-	-	-	-	-	-	-	-	+	-	-	-	-	-	-	-	-	-	-
COL14A1	-	-	-	-	-	-	-	-	+	-	-	-	-	-	-	-	-	-	-
COL15A1	-	-	-	-	-	-	-	-	+	-	-	-	-	-	-	-	-	-	-
COL17A1	-	-	-	-	-	-	-	-	+	-	-	-	+	-	-	-	-	-	-
COL1A2	-	-	-	+	-	-	-	-	+	-	+	-	+	-	-	-	-	-	-
COL3A1	-	-	-	-	-	-	-	-	+	-	-	-	+	-	-	-	-	-	-
COL4A1	-	-	-	-	-	-	-	-	+	-	+	-	-	-	-	-	-	-	-
COL4A2	-	-	-	-	-	-	-	-	+	-	+	-	-	-	-	-	-	-	-
CPA3	-	-	-	-	-	-	-	-	-	-	-	-	-	+	-	-	-	-	-
CRABP2	-	-	-	-	-	-	-	-	-	-	-	-	-	+	-	-	-	-	-
CREM	-	-	-	-	-	-	-	-	-	-	-	-	-	-	+	-	-	-	-
CRIP1	-	-	-	-	-	-	-	-	-	-	-	-	-	-	-	-	-	+	-
CSF1	-	-	-	-	-	-	+	-	-	-	+	-	-	-	-	-	-	-	-
CSF1R	-	-	-	-	-	-	-	-	-	-	+	-	-	-	-	-	-	-	-
CSF2	+	-	-	-	-	-	+	-	-	+	+	-	+	-	-	-	-	-	-
CSF2RA	+	-	-	-	-	-	+	-	-	+	+	-	+	-	-	-	-	-	-
CSF3	-	-	-	-	-	-	-	-	-	-	+	-	-	-	-	-	-	-	-
CSF3R	-	-	-	-	-	-	-	-	-	-	+	-	-	-	-	-	-	-	-
CSTB	-	-	-	-	-	-	-	-	-	-	-	-	-	-	+	-	-	-	-
CTGF	-	-	-	-	-	-	-	-	-	-	-	-	-	+	-	-	-	-	-
CTLA4	-	-	-	+	-	-	-	-	-	-	-	-	-	-	-	+	-	-	-
CTNNB1	+	-	-	-	-	-	-	-	-	-	+	-	-	-	+	-	-	-	-
CTSA	-	+	-	-	-	-	-	-	-	-	-	-	-	+	-	-	-	-	-
CTSD	-	+	-	-	-	-	-	-	+	-	-	-	-	-	-	-	-	-	-
CTSG	-	+	-	-	-	-	-	-	+	-	-	-	-	-	-	-	-	-	-
CTSL	-	+	-	-	-	-	-	-	+	-	-	-	-	-	-	-	-	-	+
CTSS	-	+	-	-	-	-	-	-	+	-	-	-	-	-	-	-	-	-	+
CTTNBP2	-	-	-	-	-	-	-	+	-	-	-	-	-	-	-	-	-	-	-
CX3CL1	-	-	-	-	+	-	+	-	-	-	-	-	-	-	-	-	-	-	-
CX3CR1	-	-	-	-	+	-	-	-	-	-	-	-	-	-	-	-	-	-	-
CXCL1	-	-	-	-	+	-	+	-	-	-	-	-	-	-	+	-	-	-	-
CXCL10	-	-	-	-	+	-	+	-	-	-	-	-	-	-	+	-	-	-	+
CXCL11	-	-	-	-	+	-	-	-	-	-	-	-	-	-	-	-	-	-	+
CXCL12	-	-	-	-	+	-	-	-	-	-	-	-	-	-	-	-	-	-	-
CXCL13	-	-	-	-	+	-	-	-	-	-	-	-	-	-	-	-	-	-	-
CXCL14	-	-	-	-	+	-	-	-	-	-	-	-	-	-	-	-	-	-	-
CXCL16	-	-	-	-	+	-	-	-	-	-	-	-	-	-	-	-	-	-	-
CXCL2	-	-	-	-	+	-	+	-	-	-	-	-	-	-	+	-	-	-	-
CXCL3	-	-	-	-	+	-	+	-	-	-	-	-	-	-	-	-	-	-	-
CXCL5	-	-	-	-	+	-	+	-	-	-	-	-	-	-	-	-	-	-	-
CXCL6	-	-	-	-	+	-	-	-	-	-	-	-	-	-	-	-	-	-	-
CXCL8	-	-	-	-	+	-	-	-	-	-	-	-	-	-	+	-	-	-	+
CXCL9	-	-	-	-	+	-	-	-	-	-	-	-	-	-	-	-	-	-	+
CXCR1	-	-	-	-	+	-	-	-	-	-	-	-	-	-	-	-	-	-	-
CXCR2	-	-	-	-	+	-	-	-	-	-	-	-	-	-	-	-	-	-	-
CXCR3	-	-	-	-	+	-	-	-	-	-	-	-	-	-	-	-	+	-	-
CXCR4	-	-	-	-	+	-	-	-	-	-	-	-	-	-	-	-	-	+	-
CXCR5	-	-	-	-	+	-	-	-	-	-	-	-	-	-	-	-	-	+	-
CXCR6	-	-	-	-	+	-	-	-	-	-	-	-	-	-	-	-	+	-	-
CYBB	+	+	-	-	-	-	-	-	-	-	-	-	-	-	-	-	-	-	-
CYP1B1	-	-	-	-	-	-	-	-	-	-	-	-	-	+	-	-	-	-	-
CYP3A4	-	-	-	-	-	-	-	-	-	-	-	-	-	+	-	-	-	-	-
CYR61	-	-	-	-	-	-	-	-	+	-	-	-	-	-	-	-	-	-	-
CYSLTR1	-	-	-	-	-	-	-	-	-	-	-	-	+	-	-	-	-	-	-
CYTIP	-	-	-	-	-	-	-	+	-	-	-	-	-	-	-	-	-	-	-
DAGLB	-	-	-	-	-	-	-	-	-	-	-	-	-	+	-	-	-	-	-
DAXX	-	-	-	-	-	-	-	-	-	-	+	-	-	-	-	-	-	-	-
DDR2	-	-	-	-	-	-	-	-	+	-	-	-	-	-	-	-	-	-	-
DES	-	-	-	+	-	-	-	-	-	-	-	-	-	-	-	-	-	-	-
DHRS3	-	-	-	-	-	-	-	-	-	-	-	-	-	+	-	-	-	-	-
DNAJB6	-	-	-	-	-	-	-	-	-	-	-	-	+	-	-	-	-	-	-
DPP4	-	-	-	-	-	-	-	-	-	-	-	-	-	-	-	+	-	-	-
DUSP1	+	-	-	-	-	-	+	-	-	+	+	-	+	-	-	-	-	-	-
DUSP2	+	-	-	-	-	-	+	-	-	+	+	-	+	-	-	-	-	-	-
DUSP6	+	-	-	-	-	-	+	-	-	+	+	-	+	-	-	-	-	-	+
EDN1	-	-	-	-	-	-	+	-	-	-	-	-	-	-	-	-	-	-	-
EGF	+	-	-	-	-	-	+	-	-	+	+	-	+	-	-	-	-	-	-
EGR2	-	-	-	-	-	-	-	+	-	-	-	-	-	-	-	-	-	-	-
EGR3	-	-	-	-	-	-	-	+	-	-	-	-	-	-	-	-	-	-	-
EIF4EBP2	-	-	-	-	-	-	-	-	-	-	-	-	-	+	-	-	-	-	-
ELANE	-	-	-	-	-	-	-	-	+	-	-	-	-	-	-	-	-	-	-
ELL2	-	-	-	-	-	-	-	+	-	-	-	-	-	-	-	-	-	-	-
ELOVL6	-	-	-	-	-	-	-	-	-	-	-	-	-	+	-	-	-	-	-
EMP1	-	-	-	+	-	-	-	-	-	-	-	-	-	-	-	-	-	-	-
EN1	-	-	-	-	-	-	-	-	-	-	-	+	-	-	-	-	-	-	-
ENC1	-	-	-	-	-	-	-	-	-	-	-	-	+	-	-	-	-	-	-
ENPEP	-	-	-	-	-	-	-	-	-	-	-	-	-	+	-	-	-	-	-
ENPP2	-	-	-	-	-	-	-	-	-	-	-	-	-	+	-	-	-	-	-
EPHB6	-	-	-	+	-	-	-	-	-	-	-	-	-	-	-	-	-	-	-
EPX	-	-	-	-	-	-	-	-	-	-	-	-	-	-	+	-	-	-	-
ERCC1	-	-	-	-	-	-	-	-	-	-	-	-	+	-	-	-	-	-	-
ERG	+	-	-	-	-	-	-	+	-	-	-	-	-	-	-	-	-	-	-
ETS1	-	-	-	-	-	-	-	-	-	-	+	-	-	-	-	-	-	-	-
F11R	-	-	-	+	-	-	-	-	+	-	-	-	-	-	-	-	-	-	-
FABP4	-	-	-	-	-	-	-	-	-	-	-	-	-	+	-	-	-	-	-
FADD	-	-	-	-	-	-	+	-	-	-	-	-	-	-	+	-	-	-	+
FAF1	-	-	-	-	-	-	-	-	-	-	-	-	-	-	+	-	-	-	-
FAS	-	-	-	-	-	-	+	-	-	-	+	-	-	-	-	-	-	-	-
FASN	-	-	-	-	-	-	-	-	-	-	-	-	-	+	-	-	-	-	-
FBP1	-	-	-	-	-	-	-	-	-	-	-	-	-	+	-	-	-	-	-
FBXL7	-	+	-	-	-	-	-	-	-	-	-	-	-	-	-	-	-	-	-
FCAR	-	-	-	-	-	-	-	-	-	-	-	-	-	-	+	-	-	-	-
FCER1A	-	-	-	-	-	-	-	-	-	+	-	-	+	-	-	-	-	-	-
FCER2	-	-	-	-	-	-	-	-	-	-	+	-	-	-	-	-	-	-	-
FCGR1A	-	+	-	-	-	-	-	-	-	+	-	+	+	-	-	-	-	-	-
FCGR2A	-	-	-	-	-	-	-	-	-	+	-	-	-	-	-	-	-	-	-
FCGR2B	-	-	-	-	-	-	-	-	-	-	-	-	+	-	-	-	-	-	-
FCGR3A	-	-	-	-	-	-	-	-	-	+	-	-	+	-	-	-	-	-	-
FCN1	-	-	-	-	-	+	-	-	-	-	-	-	-	-	-	-	-	-	-
FEM1C	-	-	-	-	-	-	-	-	-	-	-	-	+	-	-	-	-	-	-
FGF10	+	-	-	-	-	-	+	-	-	+	+	-	+	-	-	-	-	-	-
FGF18	+	-	-	-	-	-	+	-	-	+	+	-	+	-	-	-	-	-	-
FGF2	+	-	-	-	-	-	+	-	+	+	+	-	+	-	-	-	-	-	-
FGF7	+	-	-	-	-	-	+	-	-	+	+	-	+	-	-	-	-	-	-
FGFR1	+	-	-	-	-	-	+	-	-	+	+	-	+	-	-	-	-	-	-
FLNB	-	-	-	-	-	-	-	-	-	-	+	+	-	-	-	-	-	-	-
FLRT2	-	-	-	-	-	-	-	-	-	-	+	-	-	-	-	-	-	-	-
FLT1	+	-	-	-	-	-	-	-	-	-	+	-	-	-	-	-	-	-	-
FLT3	-	-	-	-	-	-	+	-	-	-	-	-	-	-	-	-	-	-	-
FN1	+	-	-	+	-	-	+	-	+	+	+	-	+	-	-	-	-	-	-
FOSB	-	-	-	-	-	-	-	-	-	-	+	-	-	-	-	-	-	-	-
FOSL1	-	-	-	-	-	-	-	-	-	-	+	-	-	-	-	-	-	-	-
FPR1	-	-	-	-	+	-	-	-	-	-	-	-	-	-	+	-	-	-	-
FPR2	-	-	-	-	-	-	-	-	-	-	-	-	-	-	+	-	-	-	-
FPR3	-	-	-	-	-	-	-	+	-	-	-	-	-	-	-	-	-	-	-
FSCN1	-	-	-	-	-	-	+	-	-	-	-	-	-	-	-	-	-	-	-
FURIN	-	-	-	-	-	-	-	-	+	-	+	-	-	-	-	-	-	-	-
FUT4	-	-	-	-	-	-	-	-	-	-	-	-	-	+	-	-	-	-	-
FYN	+	+	-	+	-	-	+	-	-	+	+	-	+	-	-	+	-	-	-
FZD4	-	-	-	-	-	-	-	-	-	-	+	-	-	-	-	-	-	-	-
FZD6	-	-	-	-	-	-	-	-	-	-	+	-	-	-	-	-	-	-	-
FZD9	-	-	-	-	-	-	-	-	-	-	+	-	-	-	-	-	-	-	-
GADD45B	-	-	-	-	-	-	-	+	-	-	+	-	-	-	-	-	-	-	-
GATA1	-	-	-	-	-	-	-	+	-	-	-	-	-	-	-	-	-	-	-
GATA2	-	-	-	-	-	-	-	+	-	-	-	-	-	-	-	-	-	-	-
GATA3	-	-	-	-	-	-	-	-	-	-	-	-	-	-	-	-	-	+	-
GATA6	-	-	-	-	-	-	-	+	-	-	-	-	-	-	-	-	-	-	-
GCH1	-	-	-	-	-	-	-	-	-	-	-	-	-	+	-	-	-	-	-
GEM	-	-	-	-	-	-	-	-	-	-	-	-	+	-	-	-	-	-	-
GK5	-	-	-	-	-	-	-	-	-	-	-	-	-	+	-	-	-	-	-
GLG1	-	-	-	+	-	-	-	-	-	-	-	-	-	-	-	-	-	-	-
GNAI3	-	-	-	-	+	-	-	-	-	-	-	-	-	-	-	-	-	-	-
GOLIM4	-	-	-	-	-	-	-	-	-	-	-	-	+	-	-	-	-	-	-
GPR183	-	-	-	+	-	-	-	-	-	-	-	-	+	-	-	-	-	-	-
GPR65	-	-	-	-	-	-	-	-	-	-	-	-	+	-	-	-	-	-	-
GRN	-	-	-	-	-	-	-	-	-	-	-	-	-	-	+	-	-	-	-
GSN	-	-	-	-	-	-	-	-	-	-	-	-	-	-	+	-	-	-	-
GTF2H2	-	-	-	-	-	-	-	-	-	-	-	-	-	-	+	-	-	-	-
GZMA	-	-	-	-	-	-	-	-	-	-	-	-	-	-	+	+	-	-	-
HAVCR1	-	-	-	-	-	-	-	-	-	-	-	-	-	-	+	-	-	-	-
HAVCR2	-	-	-	-	-	-	+	-	-	-	-	-	-	-	-	-	+	-	-
HBEGF	+	-	-	-	-	-	+	-	-	+	+	-	+	-	-	-	-	-	-
HDAC5	-	-	-	-	-	-	-	-	-	-	+	-	-	-	-	-	-	-	-
HDAC6	-	-	-	-	-	-	-	-	-	-	+	-	-	-	-	-	-	-	-
HDC	-	-	-	-	-	-	-	-	-	-	-	-	-	+	-	-	-	-	-
HES1	-	-	-	-	-	-	-	-	-	-	+	-	-	-	-	-	-	-	-
HES4	-	-	-	-	-	-	-	+	-	-	-	-	-	-	-	-	-	-	-
HGF	-	-	-	-	-	-	+	-	-	-	+	-	-	-	-	-	-	-	-
HIF1A	-	-	-	-	-	-	-	-	-	-	+	-	-	-	-	-	-	-	-
HIP1R	-	-	-	-	-	-	-	+	-	-	-	-	-	-	-	-	-	-	-
HIST1H1C	-	-	+	-	-	-	-	-	-	-	-	-	-	-	-	-	-	-	-
HIST2H2AA3	-	-	+	-	-	-	-	-	-	-	-	-	-	-	-	-	-	-	-
HIVEP1	-	-	-	-	-	-	-	-	-	-	-	-	-	-	+	-	-	-	-
HLA-DMA	-	+	-	+	-	-	-	-	-	-	-	-	-	-	-	-	-	-	-
HLA-DMB	-	+	-	+	-	-	-	-	-	-	-	-	-	-	-	-	-	-	-
HLA-DOB	-	+	-	+	-	-	-	-	-	-	-	-	-	-	-	-	-	-	-
HLA-DPA1	-	+	-	+	-	-	-	-	-	-	-	+	-	-	-	+	-	-	-
HLA-DPB1	-	+	-	+	-	-	-	-	-	-	-	+	-	-	-	+	-	-	-
HLA-DQA1	-	+	-	+	-	-	-	-	-	-	-	+	-	-	-	+	-	-	-
HLA-DQB1	-	+	-	+	-	-	-	-	-	-	-	+	-	-	-	+	-	-	-
HLA-DRA	-	+	-	+	-	-	-	-	-	-	-	+	-	-	-	+	-	-	-
HLA-DRB3	-	+	-	+	-	-	-	-	-	-	-	+	-	-	-	+	-	-	-
HMGB1	-	-	-	-	-	-	-	-	-	-	-	-	-	-	+	-	-	-	+
HNF1B	-	-	-	-	-	-	-	+	-	-	-	-	-	-	-	-	-	-	-
HOXD4	-	-	-	-	-	-	-	+	-	-	-	-	-	-	-	-	-	-	-
HPGD	-	-	-	-	-	-	-	-	-	-	-	-	-	+	-	-	-	-	-
HPGDS	-	-	-	-	-	-	-	-	-	-	-	-	-	+	-	-	-	-	-
HRAS	+	+	-	+	+	-	+	-	-	+	+	-	+	-	-	-	-	-	-
HSPG2	-	-	-	-	-	-	-	-	+	-	-	-	-	+	-	-	-	-	-
ICAM1	-	-	-	+	-	-	+	-	+	-	-	+	+	-	-	-	-	-	-
ICOS	-	-	-	+	-	-	-	-	-	-	-	-	-	-	-	+	+	+	-
ICOSLG	-	-	-	+	-	-	-	-	-	-	-	-	-	-	-	+	-	-	-
ID1	-	-	+	-	-	-	-	-	-	-	-	-	-	-	-	-	-	-	-
ID2	-	-	-	-	-	-	-	+	-	-	-	-	-	-	-	-	-	-	-
ID3	-	-	-	-	-	-	-	+	-	-	-	-	-	-	-	-	-	-	-
IDO1	-	-	-	-	-	-	-	-	-	-	-	-	-	+	-	-	-	-	-
IDO2	-	-	-	-	-	-	-	-	-	-	-	-	-	+	-	-	-	-	-
IER3	-	-	-	-	-	-	-	-	-	-	-	-	+	-	-	-	-	-	-
IFIT1	-	-	-	-	-	-	-	-	-	-	-	+	-	-	-	-	-	-	-
IFNA2	-	-	-	-	-	-	-	-	-	-	+	+	-	-	+	-	-	-	+
IFNAR1	-	-	-	-	-	-	-	-	-	-	+	+	-	-	-	-	-	-	+
IFNAR2	-	-	-	-	-	-	-	-	-	-	+	+	-	-	-	-	-	-	+
IFNB1	-	-	-	-	-	-	-	-	-	-	+	+	-	-	+	-	-	-	+
IFNG	-	+	-	-	-	-	-	-	-	-	+	+	-	-	-	-	+	-	-
IFNGR1	-	-	-	-	-	-	-	-	-	-	+	+	-	-	-	-	+	+	-
IGF1	-	-	-	-	-	-	-	-	-	-	+	-	-	-	-	-	-	-	-
IGF2	-	-	-	-	-	-	-	-	-	-	+	-	-	-	-	-	-	-	-
IKBKE	-	-	-	-	-	-	-	-	-	-	-	-	-	-	+	-	-	-	+
IKZF1	-	-	-	-	-	-	-	+	-	-	-	-	-	-	-	-	-	-	-
IL10	-	-	-	-	-	-	+	-	-	-	+	-	-	-	-	-	+	+	-
IL10RA	-	-	-	-	-	-	+	-	-	-	+	-	-	-	-	-	-	-	-
IL12A	-	-	-	-	-	-	+	-	-	-	+	-	-	-	+	-	+	-	+
IL12B	-	-	-	-	-	-	+	-	-	-	+	-	-	-	+	-	+	-	+
IL13	-	-	-	-	-	-	+	-	-	-	+	-	-	-	-	-	-	+	-
IL15	-	-	-	-	-	-	+	-	-	-	+	-	-	-	-	-	-	-	-
IL15RA	-	-	-	-	-	-	+	-	-	-	+	-	-	-	-	-	-	-	-
IL17RA	-	-	-	-	-	-	+	-	-	-	-	-	-	-	-	-	-	-	-
IL18	-	-	-	-	-	-	+	-	-	-	-	-	-	-	+	-	+	-	-
IL18R1	-	-	-	-	-	-	+	-	-	-	-	-	-	-	-	-	+	-	-
IL1A	-	-	-	-	-	-	+	-	-	-	+	-	-	-	-	-	-	-	-
IL1B	-	+	-	-	-	-	+	-	-	-	+	-	+	-	+	-	-	-	+
IL1R1	-	-	-	-	-	-	+	-	-	-	+	-	-	-	-	-	-	-	-
IL1R2	-	-	-	-	-	-	+	-	-	-	+	-	-	-	-	-	-	-	-
IL1RAP	-	-	-	-	-	-	+	-	-	-	-	-	-	-	-	-	-	-	-
IL1RL1	-	-	-	-	-	-	+	-	-	-	-	-	-	-	-	-	-	-	-
IL1RN	-	-	-	-	-	-	+	-	-	-	-	-	-	-	-	-	-	-	-
IL2	+	-	-	-	-	-	+	-	-	+	+	-	+	-	-	-	+	+	-
IL21R	-	-	-	-	-	-	+	-	-	-	+	-	-	-	-	-	-	-	-
IL22	-	-	-	-	-	-	+	-	-	-	+	-	-	-	-	-	-	-	-
IL23A	-	-	-	-	-	-	+	-	-	-	+	-	-	-	-	-	-	-	-
IL25	-	-	-	-	-	-	+	-	-	-	-	-	-	-	-	-	-	+	-
IL27	-	-	-	-	-	-	+	-	-	-	-	-	-	-	-	-	+	-	-
IL27RA	-	-	-	-	-	-	+	-	-	-	+	-	-	-	-	-	-	-	-
IL3	+	-	-	-	-	-	+	-	-	+	+	-	+	-	-	-	-	+	-
IL33	-	-	-	-	-	-	+	-	-	-	-	-	-	-	+	-	-	+	-
IL3RA	+	-	-	-	-	-	+	-	-	+	+	-	+	-	-	-	-	-	-
IL4	-	-	-	-	-	-	+	-	-	-	+	-	-	-	-	-	-	+	-
IL4I1	-	-	-	-	-	-	+	-	-	-	-	-	-	+	-	-	-	-	-
IL4R	-	-	-	-	-	-	+	-	-	-	+	-	-	-	-	-	-	-	-
IL5	+	-	-	-	-	-	+	-	-	+	+	-	+	-	-	-	-	+	-
IL5RA	+	-	-	-	-	-	+	-	-	+	+	-	+	-	-	-	-	-	-
IL6	-	-	-	-	-	-	+	-	-	-	+	-	-	-	+	-	-	+	+
IL6R	-	-	-	-	-	-	+	-	-	-	+	-	-	-	-	-	-	-	-
IL9	-	-	-	-	-	-	+	-	-	-	+	-	-	-	-	-	-	-	-
INSIG1	-	-	-	-	-	-	-	-	-	-	-	-	-	+	-	-	-	-	-
INSR	-	-	-	-	-	-	-	-	-	-	+	-	-	-	-	-	-	-	-
IRF1	-	-	-	-	-	-	-	-	-	-	-	+	-	-	-	-	-	-	-
IRF2	-	-	-	-	-	-	-	-	-	-	-	+	-	-	-	-	-	-	-
IRF3	-	-	-	-	-	-	-	-	-	-	-	+	-	-	+	-	-	-	+
IRF4	-	-	-	-	-	-	-	-	-	-	-	+	-	-	-	-	-	-	-
IRF5	-	-	-	-	-	-	-	-	-	-	-	+	-	-	-	-	-	-	+
IRF7	-	-	-	-	-	-	-	-	-	-	-	+	-	-	+	-	-	-	+
IRF8	-	-	-	-	-	-	-	-	-	-	-	+	-	-	-	-	-	-	-
ISG15	-	-	-	-	-	-	-	-	-	-	-	+	-	-	+	-	-	-	-
ITGA4	-	-	-	+	-	-	-	-	+	-	+	-	+	-	-	-	-	-	-
ITGA5	-	-	-	+	-	-	-	-	+	-	+	-	-	-	-	-	-	-	-
ITGAL	-	-	-	+	-	-	-	-	+	-	-	-	+	-	-	-	-	-	-
ITGAM	-	-	-	+	-	+	-	-	+	-	-	-	-	-	-	-	-	-	+
ITGAX	-	-	-	+	-	+	-	-	+	-	-	-	-	-	-	-	-	-	-
ITGB1	-	-	-	+	-	-	-	-	+	-	+	-	+	-	-	-	-	-	-
ITGB2	-	-	-	+	-	+	-	-	+	-	-	-	+	-	-	-	-	-	+
ITGB7	-	-	-	+	-	-	-	-	+	-	+	-	+	-	-	-	-	-	-
JAG1	-	-	-	-	-	-	+	-	-	-	+	-	-	-	-	-	-	-	-
JAK3	+	-	-	-	+	-	+	-	-	+	+	-	+	-	-	-	-	-	-
JAML	-	-	-	+	-	-	-	-	-	-	-	-	+	-	-	-	-	-	-
JUN	-	-	-	-	-	-	+	-	-	+	+	-	+	-	-	-	-	-	+
KALRN	-	-	-	-	-	-	-	-	-	-	+	-	-	-	-	-	-	-	-
KCNAB1	-	-	-	-	-	-	-	-	-	-	-	-	-	+	-	-	-	-	-
KIAA0101	-	-	+	-	-	-	-	-	-	-	-	-	-	-	-	-	-	-	-
KIAA1671	-	-	-	-	-	-	-	-	-	-	-	-	+	-	-	-	-	-	-
KIF20A	-	+	-	-	-	-	-	-	-	-	-	-	-	-	-	-	-	-	-
KIT	+	-	-	-	-	-	+	-	-	+	+	-	+	-	-	-	-	-	-
KITLG	+	-	-	-	-	-	+	-	-	+	+	-	+	-	-	-	-	-	-
KLF10	-	-	-	-	-	-	-	-	-	-	+	-	-	-	-	-	-	-	-
KLF4	-	-	-	-	-	-	-	+	-	-	-	-	-	-	-	-	-	-	-
KLK3	-	-	-	-	-	-	-	-	-	-	-	-	-	+	-	-	-	-	-
KLRK1	-	-	-	-	-	-	-	-	-	-	-	-	+	-	-	-	-	-	-
KRBA1	-	-	-	-	-	-	-	-	-	-	-	-	-	-	+	-	-	-	-
LAG3	-	-	-	-	-	-	-	-	-	-	-	-	-	-	-	+	-	-	-
LAMB2	-	-	-	-	-	-	-	-	+	-	+	-	-	-	-	-	-	-	-
LAMB3	-	-	-	-	-	-	-	-	+	-	+	-	-	-	-	-	-	-	-
LAMP3	-	+	-	-	-	-	-	-	-	-	-	-	-	-	-	-	-	-	-
LAPTM5	-	-	-	-	-	-	-	+	-	-	-	-	-	-	-	-	-	-	-
LAT	+	-	-	-	-	-	+	-	-	+	+	-	+	-	-	-	-	-	-
LAT2	-	-	-	-	-	-	-	-	-	+	-	-	+	-	-	-	-	-	-
LDLR	-	-	-	-	-	-	-	-	-	-	-	-	-	+	-	-	-	-	-
LGALS3	-	-	-	-	-	-	-	-	-	-	-	-	-	-	+	-	-	-	-
LIF	-	-	-	-	-	-	+	-	-	-	+	-	-	-	-	-	-	-	-
LIPA	-	-	-	-	-	-	-	-	-	-	-	-	-	+	-	-	-	-	-
LOXL2	-	-	-	-	-	-	-	-	+	-	-	-	-	-	-	-	-	-	-
LPL	-	-	-	-	-	-	-	-	-	-	-	-	-	+	-	-	-	-	-
LRP5	-	-	-	-	-	-	-	-	-	-	+	-	-	-	-	-	-	-	-
LRP6	-	-	-	-	-	-	-	-	-	-	+	-	-	-	-	-	-	-	-
LST1	-	+	-	-	-	-	-	-	-	-	-	-	-	-	-	-	-	-	-
LTA	-	-	-	-	-	-	+	-	-	-	-	-	-	-	-	-	+	-	-
LTA4H	-	-	-	-	-	-	-	-	-	-	-	-	-	+	-	-	-	-	-
LTB	-	-	-	-	-	-	+	-	-	-	-	-	-	-	-	-	-	-	-
LTB4R	-	-	-	-	-	-	-	-	-	-	-	-	+	-	-	-	-	-	-
LTB4R2	-	-	-	-	-	-	-	-	-	-	-	-	+	-	-	-	-	-	-
MAFB	-	-	-	-	-	-	-	+	-	-	-	-	-	-	-	-	-	-	-
MAFF	-	-	-	-	-	-	-	+	-	-	-	-	-	-	-	-	-	-	-
MALT1	-	+	-	-	-	-	-	-	-	+	-	-	+	-	-	-	-	-	-
MAN2B1	-	-	-	-	-	-	-	-	-	-	-	-	-	+	-	-	-	-	-
MAP2K1	+	-	-	-	+	-	+	-	-	+	+	-	+	-	-	-	-	-	+
MAP2K2	+	-	-	-	-	-	+	-	-	+	+	-	+	-	-	-	-	-	+
MAP2K3	-	-	-	-	-	-	+	-	-	-	+	-	-	-	-	-	-	-	+
MAP2K4	-	-	-	-	-	-	+	-	-	+	+	-	+	-	-	-	-	-	+
MAP3K14	-	+	-	-	-	-	+	-	-	-	+	-	+	-	-	+	-	-	-
MAP3K4	-	-	-	-	-	-	-	-	-	-	+	-	-	-	-	-	-	-	-
MAPK11	+	-	-	-	-	-	+	-	-	-	+	-	-	-	+	-	-	-	+
MAPK12	+	-	-	-	-	-	+	-	-	-	+	-	-	-	+	-	-	-	+
MAPK13	+	-	-	-	-	-	+	-	-	-	+	-	-	-	+	-	-	-	+
MAPK14	+	-	-	-	-	-	+	-	-	-	+	-	-	-	+	-	-	-	+
MARCKSL1	+	-	-	-	-	-	-	-	-	-	-	-	-	-	-	-	-	-	-
MARCO	-	-	-	-	-	-	-	+	-	-	-	-	-	-	-	-	-	-	-
MCM5	-	-	+	-	-	-	-	+	-	-	-	-	-	-	-	-	-	-	-
MERTK	-	-	-	+	-	-	-	-	-	-	-	-	-	-	-	-	-	-	-
MET	-	-	-	-	-	-	-	-	-	-	+	-	-	-	-	-	-	-	-
MIF	-	-	-	+	-	-	-	-	-	-	-	-	-	-	-	-	-	-	-
MMP1	-	-	-	+	-	-	-	-	+	-	-	-	-	-	-	-	-	-	-
MMP10	-	-	-	-	-	-	-	-	+	-	-	-	-	-	-	-	-	-	-
MMP12	-	-	-	-	-	-	-	-	+	-	-	-	-	-	-	-	-	-	-
MMP13	-	-	-	-	-	-	-	-	+	-	-	-	-	-	-	-	-	-	-
MMP19	-	-	-	-	-	-	-	-	+	-	-	-	-	-	-	-	-	-	-
MMP8	-	-	-	-	-	-	-	-	+	-	-	-	-	-	-	-	-	-	-
MMP9	-	-	-	-	-	-	+	-	+	-	-	-	-	-	-	-	-	-	-
MOB3C	-	-	-	-	-	-	-	-	-	-	-	-	+	-	-	-	-	-	-
MOK	-	-	-	-	-	-	-	-	-	-	-	-	-	-	+	-	-	-	-
MPEG1	-	-	-	-	-	-	-	-	-	-	-	-	-	-	+	-	-	-	-
MPO	-	-	-	-	-	-	-	-	-	-	-	-	-	-	+	-	-	-	-
MRC1	-	+	-	-	-	-	-	-	-	-	-	-	-	-	-	-	-	-	-
MRC2	-	+	-	-	-	-	-	-	-	-	-	-	-	-	-	-	-	-	-
MS4A1	-	-	-	-	-	-	-	+	-	-	-	-	-	-	-	-	-	-	-
MS4A2	-	-	-	-	-	-	-	-	-	+	-	-	+	-	-	-	-	-	-
MSC	-	-	-	-	-	-	-	+	-	-	-	-	-	-	-	-	-	-	-
MSH2	-	-	-	-	-	-	-	+	-	-	-	-	-	-	-	-	-	-	-
MX1	-	-	-	-	-	-	-	-	-	-	-	+	-	-	-	-	-	-	-
MX2	-	-	-	-	-	-	-	-	-	-	-	+	-	-	-	-	-	-	-
MYC	-	-	-	-	-	-	-	-	-	-	+	-	-	-	-	-	-	-	-
MYD88	-	-	-	-	-	-	+	-	-	-	+	-	-	-	+	-	-	-	+
MYH4	-	-	-	-	-	-	-	+	-	-	-	-	-	-	-	-	-	-	-
MYOD1	-	-	-	-	-	-	-	+	-	-	-	-	-	-	-	-	-	-	-
NAMPT	-	-	-	-	-	-	-	-	-	-	-	-	-	+	-	-	-	-	-
NCF2	+	+	-	-	-	-	-	-	-	-	-	-	-	-	-	-	-	-	-
NCOR1	-	-	-	-	-	-	-	-	-	-	+	-	-	+	-	-	-	-	-
NDC80	-	-	+	-	-	-	-	-	-	-	-	-	-	-	-	-	-	-	-
NDUFA7	-	-	-	-	-	-	-	-	-	-	-	-	-	+	-	-	-	-	-
NECTIN1	-	-	-	+	-	-	-	-	-	-	-	-	-	-	-	-	-	-	-
NECTIN2	-	-	-	-	-	-	-	-	-	-	-	-	-	-	-	+	-	-	-
NFATC1	-	+	-	-	-	-	-	-	-	+	+	-	+	-	-	-	-	-	-
NFATC2	-	+	-	-	-	-	-	-	-	+	+	-	+	-	-	-	-	-	-
NFIL3	+	-	-	-	-	-	-	-	-	-	-	-	-	-	-	-	-	-	-
NFKB1	-	+	-	-	+	-	+	-	-	+	+	-	+	-	+	-	-	-	+
NFKBIA	-	+	-	-	+	-	+	-	-	+	+	-	+	-	+	-	-	-	+
NFKBIE	-	-	-	-	-	-	-	-	-	-	-	-	+	-	-	-	-	-	-
NFKBIZ	-	-	-	-	-	-	+	-	-	-	-	-	+	-	-	-	-	-	-
NFYC	-	+	-	-	-	-	-	-	-	-	-	-	-	+	-	-	-	-	-
NGF	-	-	-	-	-	-	-	-	-	-	+	-	-	-	-	-	-	-	-
NKG7	-	-	-	-	-	-	-	+	-	-	-	-	-	-	-	-	-	-	-
NLRP3	-	-	-	-	-	-	-	-	-	-	-	-	-	-	+	-	-	-	-
NMB	-	-	-	-	-	-	-	+	-	-	-	-	-	-	-	-	-	-	-
NOD1	-	-	-	-	-	-	+	-	-	-	-	-	-	-	+	-	-	-	+
NOD2	-	-	-	-	-	-	+	-	-	-	-	-	-	-	+	-	-	-	+
NOS2	-	-	-	-	-	-	+	-	-	-	-	-	-	-	+	-	-	-	-
NOX1	-	-	-	-	-	-	-	-	-	-	-	-	-	+	-	-	-	-	-
NOX3	-	-	-	-	-	-	-	-	-	-	-	-	-	+	-	-	-	-	-
NOX4	-	-	-	-	-	-	-	-	-	-	-	-	-	+	-	-	-	-	-
NR1H3	-	-	-	-	-	-	-	-	-	-	-	-	-	+	-	-	-	-	-
NR2F6	-	-	-	-	-	-	-	-	-	-	-	-	-	-	-	+	-	-	-
NR4A1	-	-	-	-	-	-	-	-	-	+	+	-	+	-	-	-	-	-	-
NR4A2	-	-	-	-	-	-	-	-	-	-	-	-	+	-	-	-	-	-	-
NRIP3	-	-	-	-	-	-	-	-	-	-	-	-	-	-	-	-	-	+	-
OLR1	-	-	-	+	-	-	-	-	-	-	-	-	-	-	-	-	-	-	-
OSCAR	-	-	-	-	-	-	-	-	-	-	-	-	+	-	-	-	-	-	-
OSM	-	-	-	-	-	-	+	-	-	-	+	-	-	-	-	-	-	-	-
P2RX1	-	-	-	-	-	-	-	-	-	-	-	-	-	-	+	-	-	-	-
PBX1	-	-	-	-	-	-	-	+	-	-	-	-	-	-	-	-	-	-	-
PBX3	-	-	-	-	-	-	-	+	-	-	-	-	-	-	-	-	-	-	-
PDCD1	-	-	-	+	-	-	-	-	-	-	-	-	-	-	-	+	-	-	-
PDCD1LG2	-	-	-	+	-	-	-	-	-	-	-	-	-	-	-	+	-	-	-
PDE4A	-	-	-	-	-	-	-	-	-	-	-	-	-	+	-	-	-	-	-
PDGFA	+	-	-	-	-	-	+	-	+	+	+	-	+	-	-	-	-	-	-
PDGFB	+	-	-	-	-	-	+	-	+	+	+	-	+	-	-	-	-	-	-
PDGFRA	+	-	-	-	-	-	+	-	-	+	+	-	+	-	-	-	-	-	-
PDZK1IP1	-	-	-	-	-	-	-	+	-	-	-	-	-	-	-	-	-	-	-
PELI1	-	-	-	-	-	-	+	-	-	-	-	-	-	-	-	-	-	-	+
PF4	-	-	-	+	+	-	-	-	-	-	-	-	-	-	-	-	-	-	-
PFDN6	-	-	-	-	-	-	-	+	-	-	-	-	-	-	-	-	-	-	-
PGGT1B	-	-	-	-	-	-	-	-	-	-	-	-	-	+	-	-	-	-	-
PGLYRP1	-	-	-	-	-	-	-	-	-	-	-	-	-	-	+	-	-	-	-
PHLDA2	-	-	-	-	-	-	-	+	-	-	-	-	-	-	-	-	-	-	-
PIK3CG	-	-	-	-	+	-	+	-	-	-	+	-	-	+	-	-	-	-	+
PIM2	-	-	-	-	-	-	-	-	-	-	+	-	-	-	-	-	-	-	-
PLAU	-	-	-	-	-	+	-	-	-	-	-	-	-	-	-	-	-	-	-
PLAUR	-	-	-	-	-	+	-	-	-	-	-	-	-	-	-	-	-	-	-
PPARG	-	-	-	-	-	-	-	-	-	-	-	-	-	+	-	-	-	-	-
PRDX1	-	-	-	-	-	-	-	-	-	-	-	-	-	+	-	-	-	-	-
PRDX3	-	-	-	-	-	-	-	-	-	-	-	-	-	+	-	-	-	-	-
PRG2	-	-	-	-	-	-	-	-	-	-	-	-	-	-	+	-	-	-	-
PRG3	-	-	-	-	-	-	-	-	-	-	-	-	-	-	+	-	-	-	-
PRKCA	+	-	-	-	-	-	-	-	+	-	+	-	+	+	-	-	-	-	-
PRKCI	-	-	-	-	-	-	-	-	-	-	+	-	-	-	-	-	-	-	-
PROK2	+	-	-	-	-	-	-	-	-	-	-	-	-	-	-	-	-	-	-
PROS1	-	-	-	+	-	+	-	-	-	-	-	-	-	-	-	-	-	-	-
PRRX1	-	-	-	-	-	-	-	-	+	-	-	-	-	-	-	-	-	-	-
PSMB8	+	+	-	-	-	-	+	-	-	+	+	+	+	+	-	-	-	-	-
PSMB9	+	+	-	-	-	-	+	-	-	+	+	-	+	+	-	-	-	-	-
PSME2	+	+	-	-	-	-	+	-	-	+	+	-	+	+	-	-	-	-	-
PTAFR	-	-	-	-	-	-	-	-	-	-	-	+	-	-	-	-	-	-	-
PTGDR	-	-	-	+	-	-	-	-	-	-	-	-	+	-	-	-	-	-	-
PTGDR2	-	-	-	+	-	-	-	-	-	-	-	-	+	-	-	-	-	-	-
PTGDS	-	-	-	-	-	-	-	-	-	-	-	-	-	+	-	-	-	-	-
PTGER2	-	-	-	+	-	-	-	-	-	-	-	-	+	-	-	-	-	-	-
PTGS1	-	-	-	-	-	-	-	-	-	-	-	-	-	+	-	-	-	-	-
PTGS2	-	-	-	-	-	-	+	-	-	-	-	-	-	+	-	-	-	-	-
PTPN14	-	-	-	-	-	-	-	-	-	-	+	-	-	-	-	-	-	-	-
PTPRB	-	-	-	-	-	-	-	-	-	-	-	-	-	-	+	-	-	-	-
PTPRC	-	-	-	+	-	-	-	-	-	-	-	-	-	-	-	-	-	-	-
PTPRK	-	-	-	-	-	-	-	-	-	-	+	-	-	-	-	-	-	-	-
PTX3	-	-	-	-	-	-	-	-	-	-	-	-	-	-	+	-	-	-	-
PYCARD	-	+	-	-	-	-	-	-	-	-	-	-	+	-	+	-	-	-	-
RAB20	-	-	-	-	-	-	-	-	-	-	-	-	-	+	-	-	-	-	-
RAB3D	-	-	-	-	-	-	-	-	-	-	-	-	-	-	+	-	-	-	-
RAD51	-	-	-	-	-	-	-	+	-	-	-	-	-	-	-	-	-	-	-
RAF1	+	+	-	-	+	-	+	-	-	+	+	-	+	-	-	-	-	-	-
RAPGEF4	-	-	-	-	-	-	-	-	-	-	-	-	-	+	-	-	-	-	-
RASAL1	+	-	-	-	-	-	+	-	-	+	+	-	+	-	-	-	-	-	-
RASGRF2	+	-	-	-	-	-	+	-	-	+	+	-	+	-	-	-	-	-	-
RBP1	-	-	-	-	-	-	-	-	-	-	-	-	-	+	-	-	-	-	-
RETNLB	-	-	-	+	-	-	-	-	-	-	-	-	-	-	-	-	-	-	-
RGL1	-	-	-	-	-	-	-	-	-	-	+	-	-	+	-	-	-	-	-
RGS1	-	-	-	+	+	-	-	-	-	-	-	-	-	-	-	-	-	-	-
RGS16	-	-	-	-	-	-	-	-	-	-	-	-	+	-	-	-	-	-	-
RGS6	-	-	+	-	-	-	-	-	-	-	-	-	-	-	-	-	-	-	-
RHOC	-	-	+	+	-	-	-	-	-	-	+	-	-	-	-	-	-	-	-
RHOG	-	-	+	+	-	-	-	-	-	-	+	-	-	-	-	-	-	-	-
RHOJ	-	-	+	+	-	-	-	-	-	-	+	-	-	-	-	-	-	-	-
RICTOR	+	-	-	-	-	-	-	-	-	+	+	-	+	-	-	+	-	-	-
RIN2	-	-	-	-	-	-	-	-	-	-	-	-	-	-	+	-	-	-	-
RIPK2	-	-	-	-	-	-	+	-	-	-	+	-	-	-	+	-	-	-	+
RNASE2	-	-	-	-	-	-	-	-	-	-	-	-	-	-	+	-	-	-	-
RNASE3	-	-	-	-	-	-	-	-	-	-	-	-	-	-	+	-	-	-	-
RND3	-	-	+	+	-	-	-	-	-	-	+	-	-	-	-	-	-	-	-
ROS1	-	-	-	-	-	-	-	-	-	-	+	-	-	-	-	-	-	-	-
RUNX2	-	-	-	-	-	-	-	+	-	-	-	-	-	-	-	-	-	-	-
S100A10	-	-	-	-	-	-	-	+	-	-	-	-	-	-	-	-	-	-	-
S100A11	-	-	-	-	-	-	-	+	-	-	-	-	-	-	-	-	-	-	-
S100A4	-	-	-	+	-	-	-	+	-	-	-	-	-	-	-	-	-	-	-
S100A8	-	-	-	-	-	-	-	+	-	-	-	-	-	-	-	-	-	-	-
S100A9	-	-	-	-	-	-	-	+	-	-	-	-	-	-	-	-	-	-	-
S1PR1	-	-	-	-	-	-	+	-	-	-	-	-	-	-	-	-	-	-	-
SAA1	-	-	-	-	-	-	-	-	-	-	-	-	-	-	+	-	-	-	+
SCIN	-	-	-	-	-	-	-	+	-	-	-	-	-	-	-	-	-	-	-
SELE	-	-	-	+	-	-	+	-	-	-	-	-	-	-	-	-	-	-	-
SELL	-	-	-	+	-	-	-	-	-	-	-	-	+	-	-	-	-	-	-
SELP	-	-	-	+	-	-	-	-	-	-	-	-	-	-	-	-	-	-	-
SELPLG	-	-	-	+	-	-	-	-	-	-	-	-	-	-	-	-	-	-	-
SEMA4A	-	-	-	-	-	-	-	-	-	-	-	-	-	+	-	+	-	-	-
SEMA4B	-	-	-	-	-	-	-	-	-	-	-	-	+	-	-	-	-	-	-
SEMA5A	-	-	-	-	-	-	-	-	-	-	-	-	+	-	-	-	-	-	-
SEMA6D	-	-	-	-	-	-	-	-	-	-	-	-	+	-	-	-	-	-	-
SERINC2	-	-	-	-	-	-	-	-	-	-	-	-	-	+	-	-	-	-	-
SERPINB2	-	-	-	-	-	+	-	-	-	-	-	-	-	-	-	-	-	-	-
SERPINB6	-	-	-	-	-	-	-	-	-	-	-	-	-	-	+	-	-	-	-
SERPINB7	-	-	-	-	-	-	-	-	-	-	-	-	-	-	+	-	-	-	-
SERPINB9	-	-	-	-	-	-	-	-	-	-	-	-	-	-	+	-	-	-	-
SERPINE1	-	-	-	-	-	+	-	-	+	-	-	-	-	-	-	-	-	-	-
SERPINE3	-	-	-	-	-	-	-	-	+	-	-	-	-	-	-	-	-	-	-
SESN1	-	-	-	-	-	-	-	-	-	-	-	-	-	+	-	-	-	-	-
SFRP4	-	-	-	-	-	-	-	-	-	-	+	-	-	-	-	-	-	-	-
SGPP1	-	-	-	-	-	-	-	-	-	-	-	-	-	+	-	-	-	-	-
SIGLEC1	-	-	-	+	-	-	-	-	-	-	-	-	+	-	-	-	-	-	-
SIGLEC5	-	-	-	-	-	-	-	-	-	-	-	-	+	-	-	-	-	-	-
SIRPA	-	-	-	+	-	-	-	-	-	-	-	-	-	-	-	-	-	-	-
SKI	-	-	-	-	-	-	-	-	-	-	+	-	-	-	-	-	-	-	-
SKIL	-	-	-	-	-	-	-	-	-	-	+	-	-	-	-	-	-	-	-
SLC16A6	-	-	-	-	-	-	-	-	-	-	-	-	-	+	-	-	-	-	-
SMAD1	-	-	-	-	-	-	-	-	-	-	+	-	-	-	-	-	-	-	-
SMAD2	-	-	-	-	-	-	-	-	-	-	+	-	-	-	-	-	-	-	-
SMAD7	-	-	-	-	-	-	-	-	-	-	+	-	-	-	-	-	-	-	-
SMARCD3	-	-	-	-	-	-	-	-	-	-	-	-	-	+	-	-	-	-	-
SOCS1	-	+	-	-	-	-	-	-	-	-	+	+	-	-	-	-	-	-	+
SOCS2	-	-	-	-	-	-	-	-	-	-	+	-	-	-	-	-	-	-	-
SOCS3	-	+	-	-	-	-	+	-	-	-	+	+	-	-	-	-	-	-	-
SP4	-	-	-	+	-	-	-	-	-	-	-	-	-	-	-	-	-	-	-
SPHK1	+	-	-	-	-	-	-	-	-	-	-	-	-	+	-	-	-	-	-
SPRY2	-	-	-	-	-	-	-	-	-	-	+	-	-	-	-	-	-	-	-
SPTBN1	+	-	-	-	-	-	+	-	-	+	+	-	+	-	-	-	-	-	-
SQSTM1	-	-	-	-	-	-	+	-	-	-	+	-	-	-	-	-	-	-	-
STAB1	-	-	-	+	-	-	-	-	-	-	-	-	-	-	-	-	-	-	-
STAT1	-	-	-	-	+	-	+	-	-	-	+	+	-	-	-	-	+	-	+
STAT3	-	-	-	-	+	-	+	-	-	-	+	-	-	-	-	-	-	-	-
STAT4	-	-	-	-	-	-	-	-	-	-	+	-	-	-	-	-	+	-	-
STAT5A	-	-	-	-	-	-	+	-	-	-	+	-	-	-	-	-	-	-	-
STAT5B	-	-	-	-	+	-	+	-	-	-	+	-	-	-	-	-	-	-	-
STAT6	-	-	-	-	-	-	-	-	-	-	+	-	-	-	+	-	-	-	-
STK17A	-	-	+	-	-	-	-	-	-	-	-	-	-	-	-	-	-	-	-
SYK	-	+	-	-	-	-	+	-	-	+	+	-	+	-	-	-	-	-	-
TAP1	-	+	-	-	-	-	-	-	-	-	-	-	-	-	-	-	-	-	-
TAP2	-	+	-	-	-	-	-	-	-	-	-	-	-	-	-	-	-	-	-
TAPBP	-	+	-	-	-	-	-	-	-	-	-	-	-	-	-	-	-	-	-
TEK	+	-	-	+	-	-	+	-	-	+	+	-	+	-	-	-	-	-	-
TEP1	-	-	-	-	-	-	-	-	-	-	-	-	+	-	-	-	-	-	-
TERF2IP	-	-	+	-	-	-	-	-	-	-	-	-	-	-	-	-	-	-	-
TFCP2	-	-	+	-	-	-	-	-	-	-	-	-	-	-	-	-	-	-	-
TGFA	-	-	-	-	-	-	-	-	-	-	+	-	-	-	-	-	-	-	-
TGFB1	-	-	-	+	-	-	-	-	+	-	+	-	-	-	-	-	-	-	-
TGFBR3	-	-	-	-	-	-	-	-	-	-	+	-	-	-	-	-	-	-	-
TGM2	-	-	-	-	-	-	-	-	-	-	-	-	-	+	-	-	-	-	-
THBD	-	-	-	+	-	+	-	-	-	-	-	-	-	-	-	-	-	-	-
TIGIT	-	-	-	+	-	-	-	-	-	-	-	-	-	-	-	-	-	-	-
TIMD4	-	-	-	-	-	-	-	-	-	-	-	-	-	-	+	-	-	-	-
TIMP3	-	-	-	-	-	-	-	-	+	-	-	-	-	-	-	-	-	-	-
TLR1	-	-	-	-	-	-	-	-	-	-	-	-	-	-	-	-	-	-	+
TLR10	-	-	-	-	-	-	-	-	-	-	-	-	-	-	-	-	-	-	+
TLR2	-	-	-	-	-	-	-	-	-	-	+	-	-	-	-	-	-	-	+
TLR3	-	-	-	-	-	-	-	-	-	-	-	-	-	-	+	-	-	-	+
TLR4	-	-	-	-	-	-	-	-	-	-	+	-	-	-	-	-	-	-	+
TLR5	-	-	-	-	-	-	-	-	-	-	-	-	-	-	-	-	-	-	+
TLR6	-	-	-	-	-	-	-	-	-	-	-	-	-	-	-	-	-	-	+
TLR7	-	-	-	-	-	-	-	-	-	-	-	-	-	-	-	-	-	-	+
TLR8	-	-	-	-	-	-	-	-	-	-	-	-	-	-	-	-	-	-	+
TLR9	-	-	-	-	-	-	-	-	-	-	-	-	-	-	-	-	-	-	+
TM7SF3	-	-	-	-	-	-	+	-	-	-	-	-	-	-	-	-	-	-	-
TMEM173	-	-	-	-	-	-	-	-	-	-	-	-	-	-	+	-	-	-	-
TNC	-	-	-	-	-	-	-	-	+	-	+	-	-	-	-	-	-	-	-
TNF	-	+	-	-	-	-	+	-	-	-	+	-	-	-	+	-	+	-	+
TNFAIP3	-	-	-	-	-	-	+	-	-	-	-	-	-	-	+	-	-	-	-
TNFAIP6	-	-	-	-	-	-	+	-	-	-	-	-	-	-	-	-	-	-	-
TNFAIP8	-	-	-	-	-	-	+	-	-	-	-	-	-	-	-	-	-	-	-
TNFRSF11A	-	-	-	-	-	-	+	-	-	-	-	-	-	-	-	-	-	-	-
TNFRSF12A	-	-	-	-	-	-	+	-	-	-	-	-	-	-	-	-	-	-	-
TNFRSF14	-	-	-	-	-	-	+	-	-	-	-	-	-	-	-	+	-	-	-
TNFRSF1A	-	-	-	-	-	-	+	-	-	-	+	-	-	-	-	-	-	-	-
TNFRSF1B	-	-	-	-	-	-	+	-	-	-	-	-	-	-	-	-	-	-	-
TNFRSF4	-	-	-	-	-	-	+	-	-	-	-	-	-	-	-	-	-	-	-
TNFRSF8	-	-	-	-	-	-	+	-	-	-	-	-	-	-	-	-	-	-	-
TNFRSF9	-	-	-	-	-	-	+	-	-	-	-	-	-	-	-	-	-	-	-
TNFSF10	-	-	-	-	-	-	+	-	-	-	-	-	-	-	-	-	-	-	-
TNFSF4	-	-	-	-	-	-	+	-	-	-	-	-	-	-	-	-	-	-	-
TNFSF9	-	-	-	-	-	-	+	-	-	-	-	-	-	-	-	+	-	-	-
TOP2A	-	-	-	-	-	-	-	+	-	-	-	-	-	-	-	-	-	-	-
TPSAB1	-	-	-	-	-	-	-	-	+	-	-	-	-	-	-	-	-	-	-
TRAF1	-	-	-	-	-	-	+	-	-	-	-	-	-	-	-	-	-	-	-
TRAF2	-	-	-	-	-	-	+	-	-	-	+	-	-	-	+	-	-	-	-
TRAF6	-	+	-	-	-	-	+	-	-	+	+	-	+	-	+	-	-	-	+
TRAFD1	-	-	-	-	-	-	+	-	-	-	-	-	-	-	-	-	-	-	-
TREM1	-	-	-	+	-	-	-	-	-	-	-	-	+	-	-	-	-	-	-
TREM2	-	-	-	-	-	-	-	-	-	-	-	-	+	-	-	-	-	-	-
TREX1	-	-	-	-	-	-	-	-	-	-	-	-	-	-	+	-	-	-	-
TRIM9	-	+	-	-	-	-	-	-	-	-	-	-	-	-	-	-	-	-	-
TSPAN7	-	-	-	+	-	-	-	-	-	-	-	-	-	-	-	-	-	-	-
TSPAN8	-	-	-	-	-	-	-	-	-	-	-	-	+	-	-	-	-	-	-
TTK	-	-	-	-	-	-	-	+	-	-	-	-	-	-	-	-	-	-	-
TUBA1A	-	+	-	-	-	-	-	-	-	-	-	-	-	-	-	-	-	-	-
TUBA4A	-	+	-	-	-	-	-	-	-	-	-	-	-	-	-	-	-	-	-
TWISTNB	-	-	-	-	-	-	-	-	-	-	-	-	-	-	+	-	-	-	-
TXN	-	-	-	-	-	-	-	-	-	-	-	-	-	+	+	-	-	-	-
TXNDC16	-	-	-	-	-	-	-	-	-	-	-	-	+	-	-	-	-	-	-
TYROBP	-	-	-	-	-	-	-	-	-	-	-	-	+	-	-	-	-	-	-
USP18	-	-	-	-	-	-	-	-	-	-	-	+	-	-	-	-	-	-	-
VAMP2	-	-	-	-	-	-	-	-	-	-	-	-	-	+	-	-	-	-	-
VASP	-	-	-	+	-	-	-	-	-	-	-	-	-	-	-	-	-	-	-
VAV1	+	-	-	-	+	-	+	-	-	+	+	-	+	-	-	+	-	-	-
VAV2	+	-	-	-	+	-	-	-	-	+	+	-	+	-	-	-	-	-	-
VCAM1	-	-	-	+	-	-	+	-	+	-	-	+	+	-	-	-	-	-	-
VEGFA	+	-	-	-	-	-	-	-	-	-	+	-	-	-	-	-	-	-	-
VEGFC	+	-	-	-	-	-	+	-	-	-	+	-	-	-	-	-	-	-	-
VRK2	-	-	+	-	-	-	-	-	-	-	-	-	-	-	-	-	-	-	-
VSIR	-	-	-	-	-	-	-	-	-	-	-	-	-	-	-	+	-	-	-
VTCN1	-	-	-	+	-	-	-	-	-	-	-	-	-	-	-	-	-	-	-
VWA5A	+	-	-	-	-	-	-	-	-	-	-	-	-	-	-	-	-	-	-
WAS	-	-	-	-	+	-	-	-	-	+	-	-	-	-	-	-	-	-	-
XCR1	-	-	-	-	+	-	-	-	-	-	-	-	-	-	-	-	-	-	-
YAP1	-	-	-	-	-	-	-	-	-	-	-	-	-	+	-	-	-	-	-
YES1	-	-	-	+	-	-	+	-	-	+	-	-	-	-	-	+	-	-	-
ZFP92	-	-	-	-	-	-	-	+	-	-	-	-	-	-	-	-	-	-	-
ZMPSTE24	-	-	-	-	-	-	-	-	-	-	-	-	-	-	+	-	-	-	-
ZNF148	-	-	-	-	-	-	-	-	-	-	-	-	-	-	+	-	-	-	-
ZNF77	-	-	-	-	-	-	-	-	-	-	-	-	+	-	-	-	-	-	-
ZNRF2	-	-	-	-	-	-	-	-	-	-	-	-	-	+	-	-	-	-	-
© 2017 NanoString Technologies, Inc. All rights reserved.																			LBL-10397-01

## Sheet: Cell Type Association
nCounter® Human Myeloid Innate Immunity V2 Panel - Cell Type Association
Gene	Neutrophil	Eosinophil	Mast Cell	Dendritic Cell	Monocyte - Macrophage
ABCC8	-	-	-	+	-
ACAD10	-	-	-	-	+
ACLY	-	-	-	-	+
ACOD1	-	-	-	-	+
ACOT1	-	-	-	-	+
ACOT11	-	-	-	-	+
ACOX1	-	-	-	-	+
ADAM19	-	-	-	-	+
ADAM8	-	-	-	-	+
ADAMTS1	-	-	-	-	+
ADAMTS12	-	-	-	-	+
ADAMTS14	-	-	-	-	+
ADAMTS17	-	-	-	-	+
ADAMTS2	-	-	-	-	+
ADAMTS3	-	-	-	-	+
ADAMTS4	-	-	-	-	+
ADAMTS9	-	-	-	-	+
ADAMTS9-AS2	-	-	-	-	+
ADCYAP1R1	-	-	-	+	-
ADGRE1	-	+	-	-	+
ADGRE5	-	-	-	-	+
ADORA2A	-	-	+	-	-
ADORA3	-	-	-	-	+
AIF1	-	-	-	-	+
AKAP13	-	-	+	-	-
ALCAM	-	-	-	+	+
ALOX15	-	-	-	-	+
ALOX5	-	-	-	-	+
ALOX5AP	+	-	-	-	+
ANGPT1	-	-	-	-	+
ANGPT2	-	-	-	-	+
ANOS1	-	-	+	-	-
ANXA1	+	-	-	-	-
ANXA4	-	-	-	+	-
AOAH	-	-	-	-	+
APOE	-	-	-	-	+
AREG	-	-	-	-	+
ARF6	-	-	+	-	-
ARG1	+	-	-	-	+
ARHGEF28	-	-	-	-	+
ARHGEF6	-	-	+	-	-
ARMC1	-	-	-	-	+
ATF3	-	-	+	-	-
B4GALT4	-	-	+	-	-
BATF	-	-	-	+	-
BATF3	-	-	-	+	+
BCL10	-	-	-	+	-
BCL2	-	-	-	+	-
BCL6	-	-	+	-	-
BID	-	-	-	+	-
BIRC2	-	-	-	+	-
BIRC3	-	-	+	+	-
BIRC5	-	-	-	-	+
BMP6	-	-	-	+	+
BMP8A	-	-	-	-	+
BTG2	-	-	+	-	-
BTK	+	-	-	-	+
BTLA	-	-	-	+	-
C1QA	-	-	-	+	-
C1QB	-	-	-	+	-
C1QC	-	-	-	+	-
C3	-	+	-	+	+
C3AR1	-	-	-	-	+
C4A	-	-	-	-	-
C5	-	+	-	-	+
C5AR1	+	+	+	+	+
CALR	-	-	-	-	+
CAMP	+	-	-	-	-
CASP1	+	-	-	+	+
CASP10	-	-	-	+	-
CASP5	-	-	-	+	-
CASP7	-	-	-	+	-
CAV1	-	-	-	-	+
CBR1	-	-	+	-	-
CCL1	-	-	-	-	+
CCL11	-	+	-	-	-
CCL13	-	+	-	+	+
CCL14	-	+	-	-	+
CCL15	-	-	-	-	+
CCL16	-	-	-	+	+
CCL17	+	+	-	+	+
CCL18	+	-	-	-	+
CCL19	+	-	-	+	-
CCL2	+	+	-	+	+
CCL20	+	+	-	-	+
CCL21	-	-	-	+	+
CCL22	+	+	-	+	+
CCL23	-	-	-	-	+
CCL24	-	+	-	-	+
CCL25	-	-	-	+	+
CCL26	-	+	-	-	-
CCL27	-	-	-	+	+
CCL28	-	+	-	-	-
CCL3	+	+	-	+	+
CCL3L1	-	-	-	-	+
CCL4	+	-	+	+	+
CCL5	+	+	+	+	+
CCL7	-	+	+	-	-
CCL8	+	+	-	-	-
CCNB2	-	-	-	+	-
CCR1	-	+	-	+	+
CCR2	-	+	-	+	+
CCR3	-	+	-	-	+
CCR4	-	-	-	+	+
CCR5	-	+	-	-	+
CCR6	-	+	-	-	-
CCR7	-	-	-	+	-
CCR8	-	+	-	-	-
CCR9	-	-	-	+	+
CCRL2	-	-	+	-	-
CD14	-	-	-	+	+
CD151	-	-	+	-	-
CD163	-	-	-	-	+
CD180	-	-	-	-	+
CD1A	-	-	-	+	-
CD1B	-	-	-	+	-
CD1C	-	-	-	+	-
CD1E	-	-	-	+	-
CD209	-	-	-	-	+
CD244	-	+	-	-	-
CD247	-	-	-	-	+
CD27	-	-	-	-	-
CD274	-	-	-	+	-
CD276	-	-	-	-	-
CD28	-	+	-	-	-
CD34	-	+	-	-	-
CD36	-	-	-	-	+
CD38	-	+	-	-	-
CD40	-	+	-	+	+
CD40LG	-	-	-	-	-
CD44	+	+	-	-	-
CD47	-	-	-	-	+
CD68	-	-	-	-	+
CD69	-	+	+	-	+
CD70	-	-	-	-	+
CD74	-	-	-	-	+
CD80	-	-	-	+	-
CD83	-	-	+	+	+
CD84	-	-	-	-	+
CD86	-	-	-	+	-
CD99	+	-	-	-	-
CDC20	-	-	-	+	-
CDH1	-	-	-	+	-
CDH11	-	-	-	-	+
CDH13	-	-	-	-	+
CDH2	-	-	-	+	-
CDH4	-	-	-	+	-
CDH5	-	-	-	-	+
CDKN1A	-	-	-	+	-
CEACAM1	-	-	-	-	+
CEACAM8	+	-	-	-	-
CEBPA	+	+	-	-	-
CEBPB	+	-	-	-	-
CEBPD	-	-	-	-	+
CEBPG	-	-	-	-	+
CETP	-	-	-	-	+
CLC	-	+	-	-	-
CLDN1	-	-	-	-	+
CLEC1B	+	-	-	-	-
CLEC5A	+	-	+	-	+
CLEC7A	+	-	-	-	+
CLEC9A	-	-	-	-	+
CLIC4	-	-	-	+	-
CMA1	-	-	+	-	-
CNKSR1	-	-	+	-	-
CNN2	-	-	-	+	-
COASY	-	-	-	+	-
COL10A1	-	-	-	-	+
COL11A1	-	-	-	+	+
COL12A1	-	-	-	-	+
COL14A1	-	-	-	-	+
COL15A1	-	-	-	-	+
COL17A1	-	-	-	+	-
COL1A2	-	-	-	-	+
COL3A1	-	-	-	-	+
COL4A1	-	-	-	+	+
COL4A2	-	-	-	-	+
CPA3	-	-	+	-	-
CRABP2	-	-	+	-	-
CREM	-	-	+	-	-
CRIP1	-	-	+	-	-
CSF1	-	-	+	+	-
CSF1R	-	-	-	+	+
CSF2	+	+	-	+	-
CSF2RA	+	-	-	+	-
CSF3	+	-	-	-	-
CSF3R	+	-	-	+	-
CSTB	-	-	-	-	+
CTGF	-	-	-	-	+
CTLA4	-	+	-	-	-
CTNNB1	-	-	-	-	+
CTSA	-	-	-	-	+
CTSD	-	-	-	-	+
CTSG	-	-	+	-	-
CTSL	-	-	-	+	-
CTSS	-	-	-	-	+
CTTNBP2	-	-	-	-	+
CX3CL1	-	-	-	+	-
CX3CR1	-	-	-	+	+
CXCL1	+	-	+	-	+
CXCL10	+	+	-	+	+
CXCL11	+	+	-	-	-
CXCL12	+	-	-	+	+
CXCL13	-	-	-	-	+
CXCL14	-	-	-	-	+
CXCL16	+	-	-	-	-
CXCL2	+	-	-	+	-
CXCL3	+	-	+	-	-
CXCL5	+	-	-	-	-
CXCL6	+	-	-	-	-
CXCL8	+	-	+	-	-
CXCL9	+	-	-	+	+
CXCR1	+	-	-	-	+
CXCR2	+	+	-	-	+
CXCR3	-	+	-	-	+
CXCR4	+	+	-	+	+
CXCR5	-	-	-	+	+
CXCR6	-	-	-	+	+
CYBB	+	-	-	-	-
CYP1B1	-	-	+	-	-
CYP3A4	-	-	+	-	-
CYR61	-	-	-	-	+
CYSLTR1	-	+	-	-	-
CYTIP	-	-	+	-	-
DAGLB	-	-	-	+	-
DAXX	-	-	-	+	-
DDR2	-	-	-	-	+
DES	-	-	-	+	-
DHRS3	-	-	-	-	+
DNAJB6	-	-	-	+	-
DPP4	-	-	-	+	-
DUSP1	-	-	+	-	-
DUSP2	-	-	+	-	-
DUSP6	-	-	+	-	-
EDN1	-	-	-	-	+
EGF	+	-	-	-	-
EGR2	-	-	+	+	-
EGR3	-	-	+	-	-
EIF4EBP2	-	-	-	+	-
ELANE	+	-	-	-	-
ELL2	-	-	+	-	-
ELOVL6	-	-	-	+	-
EMP1	-	-	+	-	-
EN1	-	-	-	+	-
ENC1	-	-	+	-	-
ENPEP	-	-	-	-	+
ENPP2	-	-	-	+	-
EPHB6	-	-	-	+	-
EPX	-	+	-	-	-
ERCC1	-	-	-	-	+
ERG	-	-	-	-	+
ETS1	-	-	-	-	+
F11R	+	-	-	-	-
FABP4	-	-	-	-	+
FADD	-	-	-	+	-
FAF1	-	-	-	+	-
FAS	+	-	-	+	-
FASN	-	-	-	-	+
FBP1	-	-	-	-	+
FBXL7	-	-	-	-	+
FCAR	+	-	+	-	-
FCER1A	+	-	+	-	-
FCER2	+	-	+	-	-
FCGR1A	+	-	+	+	+
FCGR2A	+	-	-	-	+
FCGR2B	+	+	+	+	+
FCGR3A	+	+	+	+	+
FCN1	+	-	-	-	-
FEM1C	-	-	-	-	+
FGF10	+	-	-	+	+
FGF18	-	-	-	-	+
FGF2	+	-	-	-	-
FGF7	+	-	+	+	+
FGFR1	-	-	+	-	-
FLNB	-	-	+	-	-
FLRT2	-	-	+	-	-
FLT1	-	-	-	-	+
FLT3	-	-	-	+	+
FN1	-	-	-	+	+
FOSB	-	-	+	-	-
FOSL1	-	-	-	+	-
FPR1	+	-	-	-	-
FPR2	+	-	-	-	-
FPR3	+	-	-	-	-
FSCN1	-	-	-	+	-
FURIN	-	-	-	-	+
FUT4	-	-	+	-	-
FYN	-	-	+	-	-
FZD4	-	-	-	-	+
FZD6	-	-	-	-	+
FZD9	-	-	-	+	-
GADD45B	-	-	-	+	+
GATA1	-	+	-	+	-
GATA2	-	-	+	-	-
GATA3	-	-	-	-	+
GATA6	-	-	-	-	+
GCH1	-	-	+	-	-
GEM	-	-	+	-	-
GK5	-	-	-	-	+
GLG1	+	-	-	-	-
GNAI3	-	-	-	+	-
GOLIM4	-	-	-	-	+
GPR183	-	-	+	-	-
GPR65	-	-	-	+	-
GRN	-	-	-	+	+
GSN	-	-	-	+	-
GTF2H2	-	-	+	-	-
GZMA	-	+	-	-	-
HAVCR1	-	-	-	-	-
HAVCR2	-	-	-	+	-
HBEGF	+	-	+	-	+
HDAC5	-	-	-	+	-
HDAC6	-	-	-	-	+
HDC	-	-	+	-	-
HES1	-	-	-	-	+
HES4	-	-	-	+	+
HGF	+	-	-	-	-
HIF1A	+	-	-	-	-
HIP1R	-	-	-	-	+
HIST1H1C	-	-	+	-	-
HIST2H2AA3	-	-	+	-	-
HIVEP1	-	-	+	-	-
HLA-DMA	-	-	-	+	+
HLA-DMB	-	-	-	+	+
HLA-DOB	-	-	-	+	+
HLA-DPA1	-	-	-	+	+
HLA-DPB1	-	-	-	+	+
HLA-DQA1	-	-	-	+	+
HLA-DQB1	-	-	+	-	-
HLA-DRA	-	-	-	+	+
HLA-DRB3	-	-	-	+	+
HMGB1	-	+	-	-	+
HNF1B	-	-	-	+	-
HOXD4	-	-	-	+	-
HPGD	-	-	+	-	-
HPGDS	-	+	-	-	-
HRAS	-	+	-	-	-
HSPG2	-	-	-	-	+
ICAM1	-	+	-	+	+
ICOS	-	-	-	-	-
ICOSLG	-	-	-	+	-
ID1	-	-	-	+	-
ID2	-	-	+	-	-
ID3	-	-	-	-	+
IDO1	-	-	-	-	+
IDO2	-	-	-	-	+
IER3	-	-	+	-	-
IFIT1	-	-	-	+	-
IFNA2	+	-	-	-	-
IFNAR1	-	-	-	-	+
IFNAR2	-	-	-	-	+
IFNB1	-	-	-	+	+
IFNG	+	+	-	-	-
IFNGR1	+	-	-	-	-
IGF1	-	-	-	-	+
IGF2	-	-	-	-	+
IKBKE	-	-	-	-	+
IKZF1	-	-	-	+	-
IL10	+	-	-	+	+
IL10RA	+	-	-	+	-
IL12A	-	-	-	+	+
IL12B	-	-	-	+	+
IL13	-	+	+	-	+
IL15	-	-	-	+	-
IL15RA	+	-	-	-	+
IL17RA	-	-	-	-	+
IL18	+	-	-	-	+
IL18R1	+	-	-	+	+
IL1A	-	-	-	+	+
IL1B	+	-	+	+	+
IL1R1	+	-	+	-	+
IL1R2	-	-	-	-	+
IL1RAP	-	-	+	-	+
IL1RL1	-	-	-	+	-
IL1RN	-	-	+	+	+
IL2	-	-	-	+	-
IL21R	-	-	-	-	+
IL22	-	-	-	+	+
IL23A	-	-	-	-	+
IL25	-	+	-	-	-
IL27	-	-	-	-	+
IL27RA	-	-	+	-	-
IL3	-	+	-	-	-
IL33	-	+	+	-	-
IL3RA	-	+	-	-	-
IL4	-	+	+	-	-
IL4I1	-	-	-	+	+
IL4R	+	-	-	-	-
IL5	-	+	-	-	-
IL5RA	-	+	-	-	+
IL6	+	-	+	+	+
IL6R	+	-	-	-	-
IL9	-	-	+	-	-
INSIG1	-	-	+	-	-
INSR	-	-	-	-	+
IRF1	-	-	-	-	+
IRF2	-	-	+	-	-
IRF3	-	-	-	+	+
IRF4	-	-	-	+	+
IRF5	-	-	-	-	+
IRF7	-	-	-	+	+
IRF8	-	-	-	+	+
ISG15	-	-	-	+	-
ITGA4	+	+	-	+	-
ITGA5	-	-	-	+	-
ITGAL	+	+	-	+	-
ITGAM	+	+	-	+	+
ITGAX	-	+	-	+	-
ITGB1	-	+	-	-	-
ITGB2	+	+	-	-	-
ITGB7	-	-	-	+	-
JAG1	-	-	+	-	-
JAK3	-	-	-	+	-
JAML	+	-	-	-	-
JUN	-	-	+	-	-
KALRN	-	-	-	-	+
KCNAB1	-	-	+	-	-
KIAA0101	+	+	-	-	-
KIAA1671	-	-	-	-	+
KIF20A	-	-	-	+	-
KIT	-	+	+	+	+
KITLG	-	+	-	-	-
KLF10	-	-	+	-	-
KLF4	-	-	-	-	+
KLK3	-	-	-	+	-
KLRK1	-	+	-	-	-
KRBA1	-	-	-	+	-
LAG3	-	-	-	-	-
LAMB2	-	-	-	+	-
LAMB3	-	-	-	+	-
LAMP3	-	-	-	+	-
LAPTM5	-	-	+	-	-
LAT	-	-	+	-	-
LAT2	-	-	-	-	+
LDLR	-	-	+	-	-
LGALS3	-	+	-	-	-
LIF	-	-	+	-	-
LIPA	-	-	-	-	+
LOXL2	-	-	-	-	-
LPL	-	-	-	-	+
LRP5	-	-	-	-	+
LRP6	-	-	-	-	+
LST1	-	-	-	-	+
LTA	-	-	-	+	-
LTA4H	-	-	-	+	-
LTB	-	-	-	+	-
LTB4R	+	+	-	-	-
LTB4R2	+	-	-	-	-
MAFB	-	-	-	+	+
MAFF	-	-	+	-	-
MALT1	-	-	+	-	-
MAN2B1	-	-	-	+	-
MAP2K1	-	-	-	+	-
MAP2K2	-	-	-	+	-
MAP2K3	-	-	+	-	-
MAP2K4	-	-	-	+	-
MAP3K14	-	-	+	-	-
MAP3K4	-	-	-	+	-
MAPK11	-	+	-	-	-
MAPK12	-	+	-	-	-
MAPK13	-	+	-	-	-
MAPK14	-	-	-	+	-
MARCKSL1	-	-	+	-	-
MARCO	-	-	-	-	+
MCM5	-	-	-	-	+
MERTK	+	-	-	+	+
MET	-	-	-	-	+
MIF	+	-	-	-	-
MMP1	-	-	-	-	+
MMP10	-	-	-	-	+
MMP12	-	-	-	-	+
MMP13	-	-	-	-	+
MMP19	-	-	-	-	+
MMP8	+	-	-	-	-
MMP9	+	-	+	-	+
MOB3C	-	-	-	-	+
MOK	+	-	-	-	-
MPEG1	-	-	-	-	+
MPO	+	-	-	-	-
MRC1	-	-	-	-	+
MRC2	-	-	-	-	+
MS4A1	+	-	-	-	-
MS4A2	-	-	+	-	-
MSC	-	-	+	-	-
MSH2	-	-	-	-	+
MX1	-	-	-	-	+
MX2	-	-	-	-	+
MYC	-	-	+	-	-
MYD88	-	-	-	+	+
MYH4	-	-	-	+	-
MYOD1	-	-	-	+	-
NAMPT	-	-	+	-	-
NCF2	+	-	-	-	-
NCOR1	-	-	-	+	-
NDC80	-	-	+	-	-
NDUFA7	-	-	+	-	-
NECTIN1	-	-	-	+	+
NECTIN2	-	-	-	-	+
NFATC1	-	-	+	-	-
NFATC2	-	-	-	+	-
NFIL3	-	-	-	+	-
NFKB1	-	-	+	+	+
NFKBIA	-	-	+	+	-
NFKBIE	-	-	+	-	-
NFKBIZ	-	-	-	-	+
NFYC	-	-	-	+	-
NGF	-	+	-	-	-
NKG7	-	-	+	-	-
NLRP3	+	-	-	-	+
NMB	-	-	+	-	-
NOD1	+	-	-	-	-
NOD2	+	-	-	-	-
NOS2	+	-	-	-	+
NOX1	+	-	-	-	-
NOX3	+	-	-	-	-
NOX4	+	-	-	-	-
NR1H3	-	-	-	-	+
NR2F6	-	+	-	-	-
NR4A1	-	-	-	-	+
NR4A2	-	-	+	-	-
NRIP3	-	-	-	-	+
OLR1	-	-	+	-	-
OSCAR	-	-	-	-	+
OSM	+	-	-	-	-
P2RX1	-	-	+	-	-
PBX1	-	-	-	+	-
PBX3	-	-	-	+	-
PDCD1	-	-	-	-	-
PDCD1LG2	-	-	-	+	-
PDE4A	+	-	-	-	-
PDGFA	-	-	+	+	-
PDGFB	-	-	+	-	-
PDGFRA	-	+	-	-	-
PDZK1IP1	-	-	-	+	-
PELI1	-	-	+	-	-
PF4	+	-	-	-	-
PFDN6	-	-	+	-	-
PGGT1B	-	-	+	-	-
PGLYRP1	+	-	-	-	-
PHLDA2	-	-	+	-	-
PIK3CG	+	+	-	-	+
PIM2	-	-	-	+	-
PLAU	-	-	-	-	+
PLAUR	-	-	-	-	+
PPARG	-	-	-	-	+
PRDX1	-	-	-	-	+
PRDX3	-	-	-	-	+
PRG2	-	+	-	-	-
PRG3	-	+	-	-	-
PRKCA	-	-	-	+	-
PRKCI	-	-	-	+	-
PROK2	+	-	-	+	-
PROS1	-	-	-	-	+
PRRX1	-	-	-	+	-
PSMB8	-	-	-	+	-
PSMB9	-	-	-	+	-
PSME2	-	-	-	+	-
PTAFR	+	+	-	-	-
PTGDR	-	+	-	-	-
PTGDR2	-	+	-	-	-
PTGDS	-	+	-	-	-
PTGER2	-	-	+	-	-
PTGS1	-	-	+	-	+
PTGS2	-	-	-	-	+
PTPN14	-	-	-	-	+
PTPRB	-	-	-	-	+
PTPRC	+	+	+	+	+
PTPRK	-	-	-	-	+
PTX3	+	-	+	-	-
PYCARD	-	-	-	-	+
RAB20	-	-	-	+	-
RAB3D	-	-	-	+	-
RAD51	-	-	-	-	+
RAF1	-	+	-	-	-
RAPGEF4	-	-	-	-	+
RASAL1	-	-	+	-	-
RASGRF2	-	-	-	-	+
RBP1	-	-	-	+	+
RETNLB	-	-	-	-	+
RGL1	-	-	-	-	+
RGS1	-	-	+	-	+
RGS16	+	-	+	+	+
RGS6	-	-	-	-	+
RHOC	-	-	-	+	-
RHOG	-	-	+	-	-
RHOJ	-	-	-	-	+
RICTOR	-	-	-	-	+
RIN2	-	-	-	-	+
RIPK2	-	-	-	-	+
RNASE2	-	+	-	-	-
RNASE3	-	+	-	-	-
RND3	-	-	+	-	-
ROS1	+	-	-	-	-
RUNX2	-	-	-	-	+
S100A10	-	-	-	-	+
S100A11	+	-	-	-	+
S100A4	-	-	-	-	+
S100A8	+	-	-	-	-
S100A9	+	-	-	-	+
S1PR1	-	+	+	+	-
SAA1	-	-	-	+	-
SCIN	-	-	-	+	-
SELE	-	+	-	-	-
SELL	+	+	-	-	-
SELP	-	+	-	+	-
SELPLG	+	+	-	-	-
SEMA4A	-	-	-	-	+
SEMA4B	-	-	-	-	+
SEMA5A	-	-	-	-	+
SEMA6D	-	-	-	-	+
SERINC2	-	-	-	-	-
SERPINB2	-	-	+	-	+
SERPINB6	+	-	-	-	+
SERPINB7	-	-	-	-	+
SERPINB9	-	-	-	+	-
SERPINE1	-	-	-	-	+
SERPINE3	-	-	-	-	+
SESN1	-	-	-	-	+
SFRP4	-	-	+	-	+
SGPP1	-	-	-	+	-
SIGLEC1	-	-	-	-	+
SIGLEC5	+	+	-	-	-
SIRPA	-	-	-	-	+
SKI	-	-	-	-	+
SKIL	-	-	-	+	-
SLC16A6	-	-	+	-	-
SMAD1	-	-	-	-	+
SMAD2	-	-	-	-	+
SMAD7	-	-	+	-	-
SMARCD3	-	-	+	-	-
SOCS1	-	-	-	-	+
SOCS2	-	-	-	-	+
SOCS3	-	-	-	-	+
SP4	-	-	-	+	-
SPHK1	-	-	+	-	+
SPRY2	-	-	+	-	-
SPTBN1	-	-	-	+	-
SQSTM1	-	-	-	+	-
STAB1	-	-	-	-	+
STAT1	-	+	-	+	+
STAT3	-	-	-	-	+
STAT4	-	-	-	+	-
STAT5A	-	-	-	+	-
STAT5B	-	-	-	+	-
STAT6	-	+	-	+	+
STK17A	-	-	+	-	-
SYK	+	-	-	-	-
TAP1	-	-	-	+	-
TAP2	-	-	-	+	-
TAPBP	-	-	-	+	-
TEK	-	-	-	-	+
TEP1	-	-	-	+	-
TERF2IP	-	-	-	-	+
TFCP2	-	-	-	+	-
TGFA	+	-	-	+	-
TGFB1	+	-	-	+	+
TGFBR3	-	-	-	-	+
TGM2	-	-	-	-	+
THBD	-	-	+	-	-
TIGIT	-	-	-	-	+
TIMD4	-	-	-	-	-
TIMP3	-	-	-	-	+
TLR1	+	-	-	+	-
TLR10	-	-	-	+	-
TLR2	+	-	+	+	+
TLR3	-	-	-	+	+
TLR4	+	-	-	+	-
TLR5	+	-	-	+	-
TLR6	+	-	-	+	-
TLR7	+	-	-	+	+
TLR8	+	-	-	+	-
TLR9	+	-	-	+	-
TM7SF3	-	-	-	+	-
TMEM173	-	-	-	-	+
TNC	-	-	-	+	-
TNF	+	+	+	+	+
TNFAIP3	-	-	+	+	-
TNFAIP6	-	-	+	-	-
TNFAIP8	-	-	+	-	-
TNFRSF11A	+	-	-	+	-
TNFRSF12A	-	-	+	-	-
TNFRSF14	-	-	-	-	-
TNFRSF1A	+	-	-	+	-
TNFRSF1B	+	-	-	+	-
TNFRSF4	-	-	-	-	-
TNFRSF8	-	-	-	-	+
TNFRSF9	-	-	+	-	-
TNFSF10	+	-	-	-	-
TNFSF4	-	-	-	-	-
TNFSF9	-	-	-	-	-
TOP2A	-	-	+	-	-
TPSAB1	-	-	+	-	-
TRAF1	-	-	+	+	+
TRAF2	-	-	-	+	-
TRAF6	-	-	-	+	-
TRAFD1	-	-	-	+	-
TREM1	-	-	+	-	+
TREM2	-	-	-	+	+
TREX1	-	-	-	-	+
TRIM9	-	-	-	+	+
TSPAN7	-	-	-	+	-
TSPAN8	-	-	-	+	-
TTK	-	-	+	-	-
TUBA1A	-	-	-	+	-
TUBA4A	-	-	-	+	-
TWISTNB	-	-	-	-	+
TXN	-	-	-	-	+
TXNDC16	-	-	-	+	-
TYROBP	-	-	-	+	+
USP18	-	-	-	+	-
VAMP2	-	-	-	+	-
VASP	-	-	-	+	-
VAV1	-	-	-	+	+
VAV2	-	-	-	+	-
VCAM1	-	+	-	-	-
VEGFA	+	-	+	+	-
VEGFC	-	-	-	-	-
VRK2	-	-	+	-	-
VSIR	-	-	-	+	+
VTCN1	-	-	-	-	-
VWA5A	-	-	+	-	-
WAS	-	-	-	+	-
XCR1	-	-	-	+	-
YAP1	-	-	-	-	+
YES1	-	-	-	-	+
ZFP92	-	-	-	+	-
ZMPSTE24	+	+	+	+	+
ZNF148	-	-	-	+	-
ZNF77	-	-	-	-	+
ZNRF2	-	-	-	+	-
© 2017 NanoString Technologies, Inc. All rights reserved.					LBL-10397-01

## Sheet: Summary
nCounter® Human Myeloid Innate Immunity V2 Panel - Summary
Table 1. Gene Annotation Summary
Annotation	# Genes
Angiogenesis	61
Antigen Presentation	64
Cell Cycle and Apoptosis	21
Cell Migration and Adhesion	101
Chemokine signaling	75
Complement Activation	18
Cytokine Signaling	157
Differentiation and Maintenance of Myeloid Cells	54
ECM remodeling	73
Fc Receptor Signaling	67
Growth Factor Signaling	186
Interferon Signaling	35
Lymphocyte activation	131
Metabolism	92
Pathogen Response	91
T-cell Activation and Checkpoint Signaling	37
TH1 Activation	19
TH2 Activation	20
TLR signaling	68
Table 2. Gene to Cell Type Association Summary
Cell Type	# Genes
Neutrophil	138
Eosinophil	99
Mast Cell	152
Dendritic Cell	262
Monocyte - Macrophage	333
